# Supplementary material for: High-efficient serum-free differentiation of endothelial cells from human iPS cells
Source: Stem Cell Res Ther. 2022 Jun 11;13:251. doi: 10.1186/s13287-022-02924-x (PMC9188069; doi:10.1186/s13287-022-02924-x)
Supplement: Supplementary file 6 — Additional file 6. Transcriptomics of hiPSC-ECs in comparison to primary endothelial cells of different origin. [file 13287_2022_2924_MOESM6_ESM.xlsx]

## Sheet: Log2 Values Table
ID	HCAEC Avg (log2)	HCMEC Avg (log2)	HDMEC Avg (log2)	hiPSC-ECs Avg (log2)	HPMEC Avg (log2)	HSaVEC Avg (log2)	HUVEC Avg (log2)	Condition F-Test	Condition FDR F-Test	Gene Symbol	Description	Group
TC0100015899.hg.1	16.88	16.33	15.85	17.66	16.31	16.05	17.46	3.45e-13	2.67e-12	TPM3	tropomyosin 3	Multiple_Complex
TC0200014414.hg.1	15.19	11.73	13.41	17.57	11.21	13.29	9.27	4.14e-24	2.61e-21	CXCR4	chemokine (C-X-C motif) receptor 4	Multiple_Complex
TC1700006471.hg.1	15.82	15.7	15.63	17.41	15.84	15.75	17.27	3.87e-14	3.84e-13	WNT9B	wingless-type MMTV integration site family, member 9B	Coding
TC1200010616.hg.1	17.16	16.76	15.87	17.28	16.65	16.01	17.74	3.24e-13	2.52e-12	TUBA1B	tubulin, alpha 1b	Multiple_Complex
TC0100009760.hg.1	14.99	14.98	14.45	17.07	15.1	15.51	16.56	6.44e-16	1.11e-14	NUDT4P1; NUDT4P2; NUDT4	nudix hydrolase 4 pseudogene 1; nudix hydrolase 4 pseudogene 2; nudix hydrolase 4	Multiple_Complex
TC0100009833.hg.1	14.99	14.98	14.45	17.07	15.1	15.51	16.56	6.44e-16	1.11e-14	NUDT4; NUDT4P1	nudix hydrolase 4; nudix hydrolase 4 pseudogene 1	Multiple_Complex
TC0100015982.hg.1	16.23	15.61	15.1	17.04	16.02	15.47	16.9	8.88e-14	7.98e-13	SSR2	signal sequence receptor, beta (translocon-associated protein beta)	Multiple_Complex
TC0200007609.hg.1	14.07	14.7	13.66	17.01	14.87	14.75	16.16	1.16e-17	3.88e-16	SPTBN1	spectrin, beta, non-erythrocytic 1	Multiple_Complex
TC0100015875.hg.1	16.18	15.56	14.99	16.94	15.09	15.46	16.46	1.12e-13	9.78e-13	ILF2	interleukin enhancer binding factor 2	Multiple_Complex
TC0300011173.hg.1	14.18	14.44	12.01	16.78	14.4	13.63	16.48	2.7e-19	1.85e-17	NT5DC2	5-nucleotidase domain containing 2	Multiple_Complex
TC1100013190.hg.1	15.89	15.48	14.83	16.76	15.54	15.29	17.02	1.31e-14	1.49e-13	CFL1	cofilin 1 (non-muscle)	Multiple_Complex
TC1200012636.hg.1	15.46	14.94	14.45	16.74	15	15.26	16.56	8.32e-15	9.99e-14	PCBP2; PCBP2-OT1	poly(rC) binding protein 2; PCBP2 overlapping transcript 1	Multiple_Complex
TC1300007135.hg.1	14.93	15.41	14.98	16.71	15.78	15.34	16.02	6.81e-12	3.95e-11	ITM2B	integral membrane protein 2B	Multiple_Complex
TC0200011040.hg.1	9.28	10.88	10.42	16.7	12.54	8.34	9.02	1.51e-23	8.08e-21	ITM2C	integral membrane protein 2C	Multiple_Complex
TC0100015636.hg.1	10.35	8.15	5.29	16.58	6.94	6.95	6.85	1.51e-21	3.22e-19	GJA5	gap junction protein alpha 5	Coding
TC0400010733.hg.1	12.39	12.26	10.69	16.55	11.65	13.03	13.07	4.41e-21	6.86e-19	KDR	kinase insert domain receptor	Multiple_Complex
TC1100012686.hg.1	13.71	13.53	12.58	16.48	10.98	13.77	14.9	2.49e-20	2.77e-18	ESAM	endothelial cell adhesion molecule	Multiple_Complex
TC0600008129.hg.1	15.57	15.27	15	16.46	15.11	15.13	16.41	4.35e-12	2.64e-11	HSP90AB1	heat shock protein 90kDa alpha (cytosolic), class B member 1	Multiple_Complex
TC0800011239.hg.1	17.05	17.19	17.42	16.45	17.32	17.18	15.89	8.14e-12	4.65e-11	COX6C	cytochrome c oxidase subunit VIc	Multiple_Complex
TC1900009316.hg.1	15.46	14.92	14.1	16.45	15.33	15.33	16.43	5.15e-15	6.56e-14	EEF2; SNORD37	eukaryotic translation elongation factor 2; small nucleolar RNA, C/D box 37	Multiple_Complex
TC1500006981.hg.1	11.56	9.47	8.55	16.45	9.55	9.67	7.62	5.42e-21	8.14e-19	DLL4	delta-like 4 (Drosophila)	Multiple_Complex
TC1900011990.hg.1	15.99	15.38	14.78	16.42	15.47	15.64	16.53	2.14e-11	1.13e-10	RPL18	ribosomal protein L18	Multiple_Complex
TC0X00011302.hg.1	15.12	14.14	13.33	16.41	14.29	14.07	16.58	2.4e-17	7.04e-16	MSN	moesin	Multiple_Complex
TC1700007383.hg.1	17.31	17.63	17.64	16.36	17.54	17.64	16.63	1.27e-10	5.75e-10	RPL23A; SNORD4B; SNORD42B; SNORD42A	ribosomal protein L23a; small nucleolar RNA, C/D box 4B; small nucleolar RNA, C/D box 42B; small nucleolar RNA, C/D box 42A	Multiple_Complex
TC0700006648.hg.1	15.18	14.54	14.04	16.36	14.84	14.74	16.42	4.89e-14	4.69e-13	RAC1	ras-related C3 botulinum toxin substrate 1 (rho family, small GTP binding protein Rac1)	Multiple_Complex
TC0300011023.hg.1	14.78	14.83	14.45	16.31	14.19	15	15.45	1.47e-13	1.25e-12	SHISA5	shisa family member 5	Multiple_Complex
TC1400010741.hg.1	17.28	17.63	17.66	16.26	17.59	17.57	16.18	1.59e-12	1.06e-11	RPS29; RPL32P29	ribosomal protein S29; ribosomal protein L32 pseudogene 29	Multiple_Complex
TC0100018519.hg.1	13.37	13.78	13.52	16.26	13.46	14.36	13.54	8.12e-16	1.36e-14	F11R	F11 receptor	Multiple_Complex
TC1700012052.hg.1	15.76	15.17	14.65	16.25	15.09	15.23	16.99	4.34e-15	5.68e-14	ACTG1	actin gamma 1	Multiple_Complex
TC1300008463.hg.1	10.2	9.75	8.34	16.25	9.18	10	11.81	2.15e-21	4.12e-19	FLT1	fms-related tyrosine kinase 1	Multiple_Complex
TC0100016218.hg.1	11.1	14.9	8.02	16.24	12.03	11.3	16.74	4.81e-25	6.21e-22	RGS5	regulator of G-protein signaling 5	Multiple_Complex
TC0300009500.hg.1	13.85	13.79	12.16	16.23	13.27	13.09	15.76	1.11e-17	3.77e-16	FNDC3B	fibronectin type III domain containing 3B	Multiple_Complex
TC0200010443.hg.1	15.67	15.38	15.57	16.2	13.68	15.04	15.13	1.31e-13	1.13e-12	CFLAR	CASP8 and FADD like apoptosis regulator	Multiple_Complex
TC0700007024.hg.1	15.34	15.7	15.66	16.19	15.46	15.33	14.56	5.7e-11	2.75e-10	TAX1BP1	Tax1 (human T-cell leukemia virus type I) binding protein 1	Multiple_Complex
TC0100007898.hg.1	14.43	14.5	13.21	16.15	14.04	14.5	16.25	3.13e-16	6.05e-15	MACF1; KIAA0754	microtubule-actin crosslinking factor 1; KIAA0754	Multiple_Complex
TC1200008466.hg.1	13.5	12.98	12.69	16.11	13.46	13.78	15.36	7.82e-17	1.89e-15	NUDT4	nudix hydrolase 4	Multiple_Complex
TC0700010275.hg.1	16.89	17.08	17.19	16.1	17.13	17.08	15.87	2.35e-10	1.01e-09	NDUFA4	NDUFA4, mitochondrial complex associated	Multiple_Complex
TC1100008144.hg.1	15.16	14.5	13.9	16.07	15	14.38	15.83	9.46e-14	8.45e-13	GSTP1	glutathione S-transferase pi 1	Multiple_Complex
TC0100013123.hg.1	12.33	12.18	10.59	16.06	12.18	11.93	15.06	3.56e-20	3.58e-18	UBR4	ubiquitin protein ligase E3 component n-recognin 4	Multiple_Complex
TC0400010463.hg.1	16.75	16.78	16.77	16.05	16.8	17.02	15.68	1e-10	4.62e-10	RPL9	ribosomal protein L9	Multiple_Complex
TC1200012628.hg.1	14.5	14.03	13.76	16.02	14.6	14.08	15.4	2.12e-14	2.26e-13	TMBIM6	transmembrane BAX inhibitor motif containing 6	Multiple_Complex
TC0100014514.hg.1	15.85	15.43	14.94	16.01	15.25	15.45	16.22	2.33e-10	1e-09	SERBP1	SERPINE1 mRNA binding protein 1	Multiple_Complex
TC2200007493.hg.1	14.4	14.24	13.91	16	14.4	14.22	16.15	1.59e-13	1.34e-12	MEI1	Salzman2013 ALT_ACCEPTOR, ALT_DONOR, coding, INTERNAL, intronic best transcript NM_152513	NonCoding
TC0100007326.hg.1	16.77	16.98	16.98	15.98	16.94	17.09	15.99	1.64e-10	7.23e-10	RPL11	ribosomal protein L11	Multiple_Complex
TC1900009045.hg.1	17.27	17.1	17.16	15.97	17.03	17.17	16.24	8.84e-11	4.12e-10	RPS5	ribosomal protein S5	Multiple_Complex
TC1700009539.hg.1	15.03	14.37	13.73	15.97	14.82	14.08	16.19	1.81e-15	2.67e-14	PFN1	profilin 1	Multiple_Complex
TC0300011391.hg.1	9.62	9.61	8.75	15.95	7.59	11.21	10.6	5.31e-22	1.41e-19	ADAMTS9	ADAM metallopeptidase with thrombospondin type 1 motif 9	Multiple_Complex
TC1700009694.hg.1	13.08	13.98	13.05	15.94	13.8	13.1	14.31	4.92e-13	3.67e-12	MYH10	myosin, heavy chain 10, non-muscle	Multiple_Complex
TC1000010273.hg.1	11.06	11.9	8.72	15.94	11.14	12.82	14.67	6.9e-23	2.84e-20	NRP1	neuropilin 1	Multiple_Complex
TC1400010339.hg.1	16.94	17.15	17.39	15.93	17.22	17.32	15.66	1.84e-13	1.54e-12	C14orf2	chromosome 14 open reading frame 2	Multiple_Complex
TC0100016112.hg.1	14.8	13.77	12.52	15.93	12.98	13.03	15.08	7.39e-18	2.71e-16	TAGLN2	transgelin 2	Multiple_Complex
TC1100012508.hg.1	17.03	17.3	17.49	15.92	17.33	17.39	16.3	2.77e-12	1.75e-11	RPS25	ribosomal protein S25	Multiple_Complex
TC0100015947.hg.1	14.39	14.19	13.89	15.88	14.27	14.25	15.79	8.15e-13	5.79e-12	THBS3	Salzman2013 ALT_ACCEPTOR, ALT_DONOR, coding, INTERNAL, intronic best transcript NM_007112	NonCoding
TC1900011854.hg.1	13.59	13.25	11.22	15.86	12.98	12.27	15.54	2.46e-19	1.74e-17	ELAVL1	ELAV like RNA binding protein 1	Multiple_Complex
TC1600007001.hg.1	14.37	14.24	11.22	15.82	14.46	14.17	16.2	1.03e-17	3.53e-16	NOMO1	NODAL modulator 1	Multiple_Complex
TC1000010265.hg.1	16.56	16.68	15.63	15.81	16.56	16.64	16.95	1.16e-10	5.28e-10	ITGB1	integrin beta 1	Multiple_Complex
TC0600012315.hg.1	17.23	17.03	17.43	15.79	17.35	17.27	15.72	3.91e-14	3.87e-13	COX7A2	cytochrome c oxidase subunit VIIa polypeptide 2 (liver)	Multiple_Complex
TC0900011177.hg.1	17.23	17.18	17.54	15.76	17.31	17.31	16.73	2.18e-12	1.41e-11	TXN	thioredoxin	Multiple_Complex
TC1300006729.hg.1	16.06	16.23	16.18	15.75	16.35	15.94	14.22	1.46e-13	1.24e-12	POMP	proteasome maturation protein	Multiple_Complex
TC0700006629.hg.1	12.67	11.71	11.28	15.75	11.27	12.1	13.68	8.8e-19	4.81e-17	FSCN1	fascin actin-bundling protein 1	Multiple_Complex
TC0100015236.hg.1	16.1	16.17	16.54	15.73	16.49	16.38	14.43	4.81e-14	4.63e-13	LAMTOR5	late endosomal/lysosomal adaptor, MAPK and MTOR activator 5	Multiple_Complex
TC2100008143.hg.1	14.66	14.64	14.83	15.71	14.13	14.93	15.47	1e-11	5.6e-11	ERG	v-ets avian erythroblastosis virus E26 oncogene homolog	Multiple_Complex
TC1200010927.hg.1	15.07	13.84	13.59	15.71	14.76	13.88	15.69	3.4e-14	3.41e-13	ATP5B	ATP synthase, H+ transporting, mitochondrial F1 complex, beta polypeptide	Multiple_Complex
TC2000006861.hg.1	13.88	13.86	13.92	15.7	13.84	14.85	14.4	4.57e-13	3.43e-12	RIN2	Ras and Rab interactor 2	Multiple_Complex
TC2200008703.hg.1	13	13.17	12.38	15.69	13.31	13.55	14.73	5.03e-17	1.3e-15	DDX17	DEAD (Asp-Glu-Ala-Asp) box helicase 17	Multiple_Complex
TC0800010823.hg.1	16.77	17.15	17.07	15.68	16.87	16.91	15.93	9.42e-12	5.3e-11	TCEB1	transcription elongation factor B (SIII), polypeptide 1 (15kDa, elongin C)	Multiple_Complex
TC0100012497.hg.1	13.98	13.83	13.08	15.68	13.92	13.63	15.35	2.29e-13	1.86e-12	GNB1	guanine nucleotide binding protein (G protein), beta polypeptide 1	Multiple_Complex
TC1700008151.hg.1	13.75	13.31	11.9	15.67	13.69	13.26	15.5	5.39e-18	2.1e-16	NFE2L1	nuclear factor, erythroid 2-like 1	Multiple_Complex
TC1000008159.hg.1	16.59	16.85	16.9	15.63	16.93	16.82	16.05	3.22e-10	1.36e-09	RPS24	ribosomal protein S24	Multiple_Complex
TC1200011846.hg.1	12.73	11.21	10.55	15.63	12.68	11.77	13.69	5.23e-17	1.34e-15	CORO1C	coronin, actin binding protein, 1C	Multiple_Complex
TC1700006738.hg.1	15.47	15.01	14.27	15.59	15.17	14.63	16.31	2.28e-12	1.46e-11	EIF5A	eukaryotic translation initiation factor 5A	Multiple_Complex
TC0100013369.hg.1	14.81	14.85	15.89	15.59	14.76	14.91	14.68	2.32e-10	1e-09	STMN1; MIR3917	stathmin 1; microRNA 3917	Multiple_Complex
TC0100016470.hg.1	15.4	16.01	16.14	15.58	15.75	15.94	13.74	5.7e-15	7.13e-14	MRPS14	mitochondrial ribosomal protein S14	Multiple_Complex
TC0X00006799.hg.1	15.77	16.21	15.43	15.57	15.52	16.14	14.28	7.16e-12	4.13e-11	SAT1	spermidine/spermine N1-acetyltransferase 1	Multiple_Complex
TC1900006896.hg.1	14.49	14.27	13.12	15.57	13.95	13.99	15.87	4.63e-16	8.45e-15	HNRNPM	heterogeneous nuclear ribonucleoprotein M	Multiple_Complex
TC0200012854.hg.1	14.8	14.42	14.27	15.54	14.54	14.27	14.97	2.97e-10	1.25e-09	RAB1A	RAB1A, member RAS oncogene family	Multiple_Complex
TC0100011192.hg.1	12.86	11.81	10.66	15.54	12.13	11.85	14.55	5.06e-17	1.3e-15	IPO9	importin 9	Multiple_Complex
TC0100013293.hg.1	13.07	13.22	12.28	15.53	13.51	12.24	14.21	7.1e-17	1.74e-15	ID3	inhibitor of DNA binding 3, dominant negative helix-loop-helix protein	Multiple_Complex
TC1300010030.hg.1	14.59	14.78	15.7	15.52	15.02	15.26	14.11	1.09e-11	6.04e-11	N4BP2L2	NEDD4 binding protein 2-like 2	Multiple_Complex
TC0600011546.hg.1	14.33	13.61	13.43	15.52	14.34	13.89	14.86	1.84e-13	1.54e-12	CUTA	cutA divalent cation tolerance homolog (E. coli)	Multiple_Complex
TC1200009796.hg.1	7.73	7.03	9.91	15.49	9.51	9.9	9.8	1.14e-21	2.57e-19	SLC2A14	solute carrier family 2 (facilitated glucose transporter), member 14	Multiple_Complex
TC2000006916.hg.1	16.58	16.65	16.98	15.48	16.83	16.78	15.59	2.33e-10	1e-09	RPL41P1	ribosomal protein L41 pseudogene 1	Multiple_Complex
TC1800009286.hg.1	16.66	16.86	16.88	15.47	16.83	16.87	15.82	2.33e-12	1.49e-11	RPL17-C18orf32	RPL17-C18orf32 readthrough	Coding
TC1700012076.hg.1	14.23	14.02	13.07	15.45	13.83	13.45	15.58	6.49e-14	5.99e-13	ARHGDIA	Rho GDP dissociation inhibitor (GDI) alpha	Multiple_Complex
TC0X00008259.hg.1	16.79	16.96	17.3	15.44	17.09	17.02	15.58	4.49e-13	3.38e-12	NDUFA1	NADH dehydrogenase (ubiquinone) 1 alpha subcomplex, 1, 7.5kDa	Multiple_Complex
TC1300009712.hg.1	9.85	8.97	7.78	15.44	9.39	9.33	9.9	1.01e-18	5.4e-17	EFNB2	ephrin-B2	Coding
TC2000006577.hg.1	6.1	4.77	5.11	15.44	4.99	5.09	5.01	3.49e-23	1.63e-20	PRND	prion protein 2 (dublet)	Coding
TC1400010636.hg.1	16.74	16.79	16.71	15.43	16.69	16.68	15.57	2.72e-12	1.72e-11	SLIRP	SRA stem-loop interacting RNA binding protein	Multiple_Complex
TC1900007397.hg.1	16.7	16.68	16.74	15.43	16.6	16.7	15.94	8.29e-11	3.89e-10	UBA52	ubiquitin A-52 residue ribosomal protein fusion product 1	Multiple_Complex
TC2100007803.hg.1	13.9	13.99	13.06	15.43	13.73	14.31	15.76	1.03e-15	1.65e-14	APP	amyloid beta (A4) precursor protein	Multiple_Complex
TC0200012994.hg.1	16.7	16.69	16.76	15.42	16.73	16.71	15.73	1.38e-11	7.52e-11	SNRPG	small nuclear ribonucleoprotein polypeptide G	Multiple_Complex
TC1200012624.hg.1	15.53	15.25	14.23	15.41	15.13	14.38	16.06	4.11e-11	2.04e-10	TUBA1C	tubulin, alpha 1c	Multiple_Complex
TC1000012032.hg.1	16.52	17.05	17.03	15.39	16.91	17.02	15.86	5.7e-12	3.37e-11	RPL21	ribosomal protein L21	Multiple_Complex
TC0100013229.hg.1	13.67	13.71	9.92	15.39	11.9	13.36	16.11	2.61e-21	4.66e-19	HSPG2	heparan sulfate proteoglycan 2	Multiple_Complex
TC1400010576.hg.1	13.81	12.71	12	15.39	13.16	12.9	14.82	5.93e-17	1.49e-15	PABPN1	poly(A) binding protein, nuclear 1	Multiple_Complex
TC0500010585.hg.1	16.21	16.67	16.76	15.38	16.61	16.57	15.58	6.39e-11	3.06e-10	RPL37	ribosomal protein L37	Multiple_Complex
TC0Y00007322.hg.1	5.98	16.57	16.83	15.37	16.19	6.17	12.51	1.66e-28	3.56e-24	RPS4Y1	ribosomal protein S4, Y-linked 1	Multiple_Complex
TC0300006784.hg.1	14.32	14.06	13.75	15.37	13.7	13.92	14.55	9.33e-12	5.26e-11	RAB5A	RAB5A, member RAS oncogene family	Multiple_Complex
TC1900011328.hg.1	13.69	13.79	13.69	15.36	13.79	13.84	15.54	3.13e-13	2.45e-12	ZNF160	Transcript Identified by AceView, Entrez Gene ID(s) 90338	Coding
TC1700009850.hg.1	11.96	10.43	12.09	15.35	12.53	13.11	13.43	4.23e-18	1.73e-16	PMP22	peripheral myelin protein 22	Multiple_Complex
TC2100006903.hg.1	16.41	16.43	16.7	15.34	16.53	16.47	15.96	1.99e-10	8.66e-10	SOD1	superoxide dismutase 1, soluble	Multiple_Complex
TC0100017072.hg.1	13.83	14.3	14.67	15.34	14.5	14.82	15.3	1.14e-10	5.17e-10	ELK4	ELK4, ETS-domain protein (SRF accessory protein 1)	Multiple_Complex
TC2100008561.hg.1	16.34	16.66	16.78	15.33	16.61	16.62	14.75	2.85e-14	2.93e-13	ATP5O	ATP synthase, H+ transporting, mitochondrial F1 complex, O subunit	Multiple_Complex
TC2000007473.hg.1	14.61	14.19	13.35	15.33	14.2	13.8	15.55	1.32e-13	1.14e-12	YWHAB	tyrosine 3-monooxygenase/tryptophan 5-monooxygenase activation protein, beta	Multiple_Complex
TC1200006555.hg.1	10.59	9.16	9.54	15.32	12.2	10.03	11.98	1.31e-13	1.13e-12	CCND2	cyclin D2	Multiple_Complex
TC1000011716.hg.1	16.55	16.81	16.82	15.31	16.97	16.82	15.16	3.33e-14	3.35e-13	USMG5; MIR1307	up-regulated during skeletal muscle growth 5 homolog (mouse); microRNA 1307	Multiple_Complex
TC0200016662.hg.1	16.36	16.22	16.47	15.29	16.38	16.19	15.49	2.29e-10	9.85e-10	CALM2	calmodulin 2 (phosphorylase kinase, delta)	Multiple_Complex
TC1200010618.hg.1	14.55	14.32	13.01	15.29	14.07	13.43	15.08	2.71e-11	1.39e-10	TUBA1A	tubulin, alpha 1a	Multiple_Complex
TC0100007886.hg.1	16.68	16.59	17	15.27	16.81	16.8	15.81	2.44e-12	1.56e-11	NDUFS5	NADH dehydrogenase (ubiquinone) Fe-S protein 5, 15kDa (NADH-coenzyme Q reductase)	Multiple_Complex
TC0400009694.hg.1	16.65	16.82	16.85	15.25	16.86	16.89	15.32	2.09e-13	1.72e-12	ATP5I	ATP synthase, H+ transporting, mitochondrial Fo complex subunit E	Multiple_Complex
TC0100012778.hg.1	15.58	14.03	13.71	15.24	14.29	13.57	15.8	7.29e-15	8.87e-14	ENO1	enolase 1, (alpha)	Multiple_Complex
TC1900010951.hg.1	16.55	16.55	16.81	15.23	16.65	16.68	15.43	5.35e-13	3.95e-12	SNRPD2	small nuclear ribonucleoprotein D2 polypeptide	Multiple_Complex
TC0100009901.hg.1	15.91	16.03	16.26	15.23	16.32	16.19	14.48	2.84e-13	2.25e-12	MRPS21	mitochondrial ribosomal protein S21	Multiple_Complex
TC0100006729.hg.1	16.48	16.86	16.72	15.22	16.63	16.91	16.07	1.34e-12	9.06e-12	PARK7	parkinson protein 7	Multiple_Complex
TC1500006663.hg.1	16.37	16.48	16.61	15.22	16.49	16.47	15.29	1.36e-11	7.4e-11	RPL41P2	ribosomal protein L41 pseudogene 2	Multiple_Complex
TC2200009278.hg.1	16.16	16.2	16.63	15.21	16.45	16.39	14.5	3.93e-14	3.89e-13	RBX1	ring-box 1, E3 ubiquitin protein ligase	Multiple_Complex
TC1900011688.hg.1	16.02	16.14	16.47	15.21	16.44	16.29	14.53	2.37e-13	1.92e-12	NDUFA13	NADH dehydrogenase (ubiquinone) 1 alpha subcomplex, 13	Multiple_Complex
TC2200007114.hg.1	13.22	13.49	12.88	15.2	13.47	13.06	15.07	1.88e-15	2.76e-14	YWHAH	tyrosine 3-monooxygenase/tryptophan 5-monooxygenase activation protein, eta	Multiple_Complex
TC1700010076.hg.1	12.15	12.1	9.76	15.2	11.11	11.93	14.59	3.1e-16	6e-15	USP22	ubiquitin specific peptidase 22	Multiple_Complex
TC0800011086.hg.1	10.56	9.84	11.09	15.18	10.61	10.95	13.67	1.17e-19	9.31e-18	RUNX1T1	runt-related transcription factor 1; translocated to, 1 (cyclin D-related)	Multiple_Complex
TC0700006836.hg.1	16.34	16.76	16.81	15.17	16.76	16.76	15.6	1.43e-13	1.22e-12	RPL21	Homo sapiens ribosomal protein L21, mRNA (cDNA clone MGC:2150 IMAGE:3543702), complete cds.; Homo sapiens ribosomal protein L21, mRNA (cDNA clone MGC:4136 IMAGE:2964441), complete cds.; Homo sapiens ribosomal protein L21, mRNA (cDNA clone MGC:71252 IMAGE:6084268), complete cds.; Homo sapiens ribosomal protein L21, mRNA (cDNA clone MGC:88165 IMAGE:4281405), complete cds.; Homo sapiens ribosomal pr…	Multiple_Complex
TC1900008542.hg.1	15.96	16.45	16.35	15.17	16.15	16.36	15.04	2.8e-12	1.77e-11	RPS11; SNORD35B	ribosomal protein S11; small nucleolar RNA, C/D box 35B	Multiple_Complex
TC1900011655.hg.1	16.15	16.47	16.74	15.16	16.55	16.64	14.87	2.28e-13	1.86e-12	PET100	PET100 homolog	Multiple_Complex
TC0500010835.hg.1	13.01	13.19	11.47	15.15	12.18	12.68	13.38	2.46e-15	3.44e-14	PLK2	polo-like kinase 2	Multiple_Complex
TC0100015696.hg.1	16.08	15.84	14.77	15.13	14.71	14.35	16.39	8.34e-13	5.91e-12	HIST2H2BF	histone cluster 2, H2bf	Multiple_Complex
TC0400007344.hg.1	11.16	13.91	13.84	15.13	13.53	13.96	15.37	2.52e-19	1.77e-17	UCHL1	ubiquitin C-terminal hydrolase L1	Multiple_Complex
TC1100011241.hg.1	14.22	13.77	13.72	15.13	13.24	13.85	14.25	1.65e-11	8.87e-11	MAP3K11	mitogen-activated protein kinase kinase kinase 11	Multiple_Complex
TC0100008025.hg.1	14.16	13.54	13.02	15.13	13.92	13.71	15.06	3.07e-13	2.4e-12	YBX1	Y box binding protein 1	Multiple_Complex
TC0700009292.hg.1	16.62	16.63	16.84	15.11	16.76	16.64	15.38	5.03e-13	3.74e-12	RPL41	Synthetic construct Homo sapiens clone IMAGE:100063377, MGC:190767 ribosomal protein L41 (RPL41) mRNA, encodes complete protein.; 60S ribosomal protein L41 [Source:UniProtKB/Swiss-Prot;Acc:P62945]	Coding
TC0900011510.hg.1	16.74	16.71	16.8	15.1	16.68	16.7	15.63	7.93e-14	7.21e-13	RPL35	ribosomal protein L35	Multiple_Complex
TC1200007823.hg.1	15.57	16.51	15.09	15.1	14.8	16.22	13.63	5.63e-15	7.06e-14	RPS26	ribosomal protein S26	Multiple_Complex
TC1100007400.hg.1	9.72	9.96	8.81	15.1	9.76	10.43	9.52	4.57e-18	1.84e-16	TSPAN18	tetraspanin 18	Multiple_Complex
TC2100007797.hg.1	16.07	16.41	16.74	15.09	16.61	16.5	15.14	3.9e-13	2.98e-12	ATP5J	ATP synthase, H+ transporting, mitochondrial Fo complex subunit F6	Multiple_Complex
TC1000007127.hg.1	13.66	13.85	13.34	15.07	13.69	13.82	14.53	3.57e-11	1.79e-10	WAC	WW domain containing adaptor with coiled-coil	Multiple_Complex
TC0600007268.hg.1	16.8	16.86	16.93	15.06	16.83	16.68	16.52	6.25e-13	4.55e-12	HIST1H4C	histone cluster 1, H4c	Coding
TC0600014083.hg.1	17.44	17.51	17.76	15.04	17.22	16.93	16.9	1.39e-15	2.14e-14	HIST1H2AG	histone cluster 1, H2ag	Coding
TC0100011847.hg.1	14.09	13.99	13.02	15.02	14.02	13.61	15.05	3.74e-11	1.87e-10	ARF1; MIR3620	ADP-ribosylation factor 1; microRNA 3620	Multiple_Complex
TC0500011194.hg.1	7.24	6.17	5.7	15.01	5.9	5.52	10.21	1.27e-21	2.72e-19	F2RL2	coagulation factor II (thrombin) receptor-like 2	Coding
TC0100018185.hg.1	16.3	16.43	16.64	15	16.58	16.45	15.15	2.06e-13	1.7e-12	MINOS1	mitochondrial inner membrane organizing system 1	Multiple_Complex
TC0100011272.hg.1	13.47	13.71	13.38	15	13.17	13.72	13.54	3.17e-11	1.61e-10	ZBED6; ZC3H11A	zinc finger, BED-type containing 6; zinc finger CCCH-type containing 11A	Multiple_Complex
TC2000007227.hg.1	16.28	16.32	16.63	14.99	16.54	16.6	15.06	4.6e-13	3.45e-12	ROMO1	reactive oxygen species modulator 1	Multiple_Complex
TC1200011527.hg.1	16.59	16.66	16.92	14.98	16.84	16.62	15.26	3.98e-14	3.93e-13	RPL41P5	ribosomal protein L41 pseudogene 5	Multiple_Complex
TC0800010894.hg.1	7.03	5.18	6.77	14.98	11	6.46	7.79	2.48e-21	4.58e-19	HEY1	hes-related family bHLH transcription factor with YRPW motif 1	Multiple_Complex
TC1200009913.hg.1	13.76	13.03	12.34	14.97	12.9	13.58	15.08	5.35e-14	5.07e-13	YBX3	Y box binding protein 3	Multiple_Complex
TC0300013809.hg.1	16.16	16.19	16.53	14.95	16.33	16.44	15.38	3.43e-12	2.12e-11	RPL14	ribosomal protein L14	Multiple_Complex
TC0200012058.hg.1	16.39	16.8	16.78	14.94	16.91	16.87	15.42	3.91e-14	3.87e-13	OST4	oligosaccharyltransferase complex subunit 4 (non-catalytic)	Multiple_Complex
TC1500009002.hg.1	5.31	5.08	4.68	14.94	4.73	4.74	4.76	2.11e-24	1.55e-21	ACTC1	actin, alpha, cardiac muscle 1	Multiple_Complex
TC0200007237.hg.1	14.19	13.12	12.32	14.93	12.48	12.83	15.53	9.78e-18	3.42e-16	CRIM1	cysteine rich transmembrane BMP regulator 1 (chordin-like)	Multiple_Complex
TC1200007709.hg.1	15.94	16.13	16.33	14.92	16.42	16.35	14.66	1.34e-13	1.15e-12	PFDN5	prefoldin subunit 5	Multiple_Complex
TC1600009202.hg.1	10.13	10.7	11.2	14.92	10.47	10.84	12.94	8.16e-19	4.51e-17	CREBBP	CREB binding protein	Multiple_Complex
TC0100018431.hg.1	12.26	12.39	12.64	14.91	12.47	13.16	13.98	6e-16	1.05e-14	SFPQ	splicing factor proline/glutamine-rich	NonCoding
TC0400010141.hg.1	13.77	15.09	14.66	14.9	15.03	15.19	13.4	4.06e-13	3.09e-12	LDB2	LIM domain binding 2	Multiple_Complex
TC0900007117.hg.1	14.23	13.43	13.07	14.9	13.97	13.48	14.85	4.67e-13	3.49e-12	CLTA	clathrin, light chain A	Multiple_Complex
TC1900007871.hg.1	15.87	16.19	16.43	14.88	16.29	16.28	14.66	1.91e-14	2.06e-13	COX6B1	cytochrome c oxidase subunit VIb polypeptide 1 (ubiquitous)	Multiple_Complex
TC1900006470.hg.1	13.27	12.4	12.82	14.88	12.82	13.38	14.68	1.03e-15	1.65e-14	BSG	basigin (Ok blood group)	Multiple_Complex
TC1900011766.hg.1	10.89	10.75	11.26	14.88	11.58	11.09	12.71	2.93e-19	1.97e-17	MARK4	MAP/microtubule affinity-regulating kinase 4	Multiple_Complex
TC1200009800.hg.1	6.87	6.63	8.33	14.88	8.21	8.03	8.22	1.27e-20	1.6e-18	SLC2A3	solute carrier family 2 (facilitated glucose transporter), member 3	Multiple_Complex
TC0400011637.hg.1	15.38	16.33	14.81	14.87	14.49	15.85	13.32	3.95e-14	3.9e-13	RPS26	Homo sapiens ribosomal protein S26, mRNA (cDNA clone MGC:27148 IMAGE:4807004), complete cds.; Homo sapiens ribosomal protein S26, mRNA (cDNA clone MGC:88201 IMAGE:6388128), complete cds.; Homo sapiens ribosomal protein S26, mRNA (cDNA clone MGC:104291 IMAGE:4287636), complete cds.; Homo sapiens ribosomal protein S26, mRNA (cDNA clone MGC:104292 IMAGE:6726218), complete cds.	Multiple_Complex
TC1100012121.hg.1	14.25	14.22	13.12	14.87	14.38	13.89	15.4	3.04e-12	1.9e-11	TMEM123	transmembrane protein 123	Multiple_Complex
TC0900010588.hg.1	13.74	13.23	12.49	14.86	13.19	12.94	14.61	3.26e-15	4.39e-14	HNRNPK; MIR7-1	heterogeneous nuclear ribonucleoprotein K; microRNA 7-1	Multiple_Complex
TC1600010596.hg.1	13.22	12.56	11.34	14.85	12.9	12.56	14.56	3.92e-17	1.07e-15	DYNC1LI2	dynein, cytoplasmic 1, light intermediate chain 2	Multiple_Complex
TC0100011267.hg.1	13.18	13.59	11.03	14.83	13.47	14.39	15.02	3.91e-17	1.06e-15	ATP2B4	ATPase, Ca++ transporting, plasma membrane 4	Multiple_Complex
TC0300009168.hg.1	16.08	16.44	15.99	14.81	16.05	16	15.95	5.9e-11	2.85e-10	SELT; SELT.1	selenoprotein T; SELT protein; Selenoprotein T; cDNA FLJ90525 fis, clone NT2RP4001001, highly similar to Selenoprotein T [Source:UniProtKB/TrEMBL;Acc:Q6IAK0]; Transcript Identified by AceView, Entrez Gene ID(s) 51714	Multiple_Complex
TC1100007453.hg.1	12.39	12.59	12.98	14.8	13.17	13.3	11.69	1.37e-12	9.24e-12	MDK	midkine (neurite growth-promoting factor 2)	Multiple_Complex
TC1600009077.hg.1	14.64	14	13.53	14.79	14.61	14.54	15.04	1.02e-10	4.67e-10	RPS2; SNORA64; SNORA10	ribosomal protein S2; small nucleolar RNA, H/ACA box 64; small nucleolar RNA, H/ACA box 10	Multiple_Complex
TC0600011678.hg.1	12.74	11.93	10.45	14.79	11.97	12	14.42	1.05e-19	8.54e-18	MTCH1	mitochondrial carrier 1	Multiple_Complex
TC1000012423.hg.1	14.63	13	12.02	14.78	13.47	13.32	15.63	2.98e-14	3.04e-13	PFKP	phosphofructokinase, platelet	Multiple_Complex
TC0200013517.hg.1	11.79	10.61	8.73	14.77	10.93	10.84	13.9	6.7e-19	3.89e-17	SNRNP200	small nuclear ribonucleoprotein, U5 200kDa subunit	Multiple_Complex
TC0700010453.hg.1	16.8	17.03	17.1	14.76	17.18	17.17	15.59	4.17e-16	7.74e-15	TOMM7	translocase of outer mitochondrial membrane 7 homolog (yeast)	Multiple_Complex
TC0300013068.hg.1	11.61	11.13	9.97	14.73	8.72	10.7	10.87	5.69e-19	3.47e-17	MECOM	MDS1 and EVI1 complex locus	Multiple_Complex
TC0600007605.hg.1	14.36	14.19	13.08	14.72	13.95	14.06	15.09	5.24e-11	2.55e-10	LY6G5B; CSNK2B	lymphocyte antigen 6 complex, locus G5B; casein kinase 2, beta polypeptide	Multiple_Complex
TC1700007858.hg.1	13.06	13.88	12.29	14.72	14.06	13.71	14.81	5.97e-12	3.51e-11	FKBP10	FK506 binding protein 10	Multiple_Complex
TC0600013165.hg.1	13.04	13.23	12.26	14.72	13.71	13.12	13.32	3.49e-13	2.7e-12	EPB41L2	erythrocyte membrane protein band 4.1-like 2	Multiple_Complex
TC0M00006443.hg.1	15.85	16.26	16.3	14.7	16.15	16.14	15.12	2.01e-10	8.77e-10	CYTB	cytochrome b	Multiple_Complex
TC1200008666.hg.1	16.1	15.89	14.9	14.7	15.43	15.56	16.58	1.85e-12	1.21e-11	HSP90B1; MIR3652	heat shock protein 90kDa beta (Grp94), member 1; microRNA 3652	Multiple_Complex
TC0300008735.hg.1	13.05	12.18	11.82	14.7	12.61	12.21	14.79	8.52e-17	2.02e-15	RAB7A	RAB7A, member RAS oncogene family	Multiple_Complex
TC0900007435.hg.1	16.05	16.04	15.8	14.66	15.81	15.67	15.16	7.24e-11	3.43e-10	CBWD5	COBW domain containing 5	Multiple_Complex
TC1000008234.hg.1	12.33	12.4	13.16	14.66	14.36	14.41	15.13	2.65e-16	5.23e-15	FAM213A	family with sequence similarity 213, member A	Multiple_Complex
TC0200007205.hg.1	10.27	10.52	11.71	14.66	12.88	12.32	9.16	2.76e-21	4.82e-19	RASGRP3	RAS guanyl releasing protein 3 (calcium and DAG-regulated)	Multiple_Complex
TC1800007186.hg.1	7.6	9.07	7.88	14.66	10.04	8.33	8.75	1.63e-18	7.95e-17	SETBP1	SET binding protein 1	Multiple_Complex
TC0700011550.hg.1	11.61	11.21	10.3	14.65	10.89	10.98	13.93	2.17e-19	1.57e-17	POM121C	POM121 transmembrane nucleoporin C	Multiple_Complex
TC1400007404.hg.1	15.9	16.32	16.05	14.64	16.17	16.59	16.61	1.41e-13	1.21e-12	RHOJ	ras homolog family member J	Multiple_Complex
TC1000007925.hg.1	10.14	9.5	7.99	14.64	10.59	9.94	12.92	7.1e-23	2.87e-20	EIF4EBP2	eukaryotic translation initiation factor 4E binding protein 2	Multiple_Complex
TC1200010839.hg.1	13.47	12.42	9.56	14.62	12.32	12.36	15.03	1.09e-19	8.76e-18	ITGA5	integrin alpha 5	Multiple_Complex
TC1200010281.hg.1	12.25	11.77	11.2	14.62	10.82	12.17	11.83	1.14e-15	1.81e-14	FAM60A	family with sequence similarity 60, member A	Multiple_Complex
TC1900011837.hg.1	16.35	16.09	16.18	14.6	16.22	16.23	15.2	1.99e-12	1.3e-11	UQCR11	ubiquinol-cytochrome c reductase, complex III subunit XI	Multiple_Complex
TC1400010039.hg.1	14.27	13.61	13.56	14.6	13.76	13.3	14.5	2.24e-10	9.68e-10	DDX24	DEAD (Asp-Glu-Ala-Asp) box helicase 24	Multiple_Complex
TC1800006508.hg.1	16.29	16.5	16.74	14.59	16.47	16.3	15.69	1.43e-13	1.23e-12	MYL12B	myosin light chain 12B	Coding
TC0Y00006476.hg.1	13.23	12.5	12.49	14.59	13.11	13.27	14.3	6.78e-14	6.24e-13	CD99	Homo sapiens CD99 molecule (CD99), transcript variant 2, mRNA.; Homo sapiens CD99 molecule (CD99), transcript variant 3, mRNA.; Homo sapiens CD99 molecule (CD99), transcript variant 1, mRNA.; CD99 molecule [Source:HGNC Symbol;Acc:HGNC:7082]; Homo sapiens CD99 molecule, mRNA (cDNA clone MGC:2282 IMAGE:3161673), complete cds.; Homo sapiens CD99 molecule, mRNA (cDNA clone MGC:3938 IMAGE:2906143), co…	Multiple_Complex
TC1200007686.hg.1	12.41	11.82	9.69	14.59	10.55	10.94	13.43	1.55e-18	7.66e-17	KRT18	keratin 18, type I	Multiple_Complex
TC0700008090.hg.1	15.04	14.25	13.76	14.58	14.7	14.79	15.5	9.62e-11	4.46e-10	HSPB1	heat shock 27kDa protein 1	Multiple_Complex
TC0200011690.hg.1	14.7	14.59	13.81	14.56	14.14	14.54	15.87	4.51e-12	2.72e-11	YWHAQ	tyrosine 3-monooxygenase/tryptophan 5-monooxygenase activation protein, theta	Multiple_Complex
TC1000007950.hg.1	7.61	7.2	6.23	14.54	7.26	5.72	5.75	2.79e-21	4.82e-19	UNC5B	unc-5 netrin receptor B	Multiple_Complex
TC1300006675.hg.1	16.25	16.74	16.59	14.52	16.67	16.79	15.11	7.36e-15	8.94e-14	SNORD102; SNORA27; RPL21	small nucleolar RNA, C/D box 102; small nucleolar RNA, H/ACA box 27; ribosomal protein L21	Multiple_Complex
TC0200011075.hg.1	15.5	15.12	14.61	14.52	14.83	15.03	16.22	2.16e-11	1.13e-10	PTMA	prothymosin, alpha	Multiple_Complex
TC0300012132.hg.1	12.31	12.7	12.13	14.52	12.38	12.7	13.62	2.79e-13	2.21e-12	GSK3B	glycogen synthase kinase 3 beta	Multiple_Complex
TC0100010066.hg.1	10.94	10.92	10.95	14.5	10.96	11.34	12.85	9.4e-18	3.32e-16	UBAP2L	ubiquitin associated protein 2 like	Multiple_Complex
TC2200008578.hg.1	15.6	15.61	15.71	14.49	15.77	15.68	14.67	3.99e-11	1.99e-10	RPL41	Synthetic construct Homo sapiens clone IMAGE:100063377, MGC:190767 ribosomal protein L41 (RPL41) mRNA, encodes complete protein.	Multiple_Complex
TC0300011050.hg.1	13.41	13.38	12.61	14.49	13.84	13.85	14.4	3.52e-12	2.18e-11	QARS; MIR6890	glutaminyl-tRNA synthetase; microRNA 6890	Multiple_Complex
TC0100011746.hg.1	15.98	15.96	16.35	14.47	15.89	16.18	14.22	1.58e-14	1.75e-13	CNIH4	cornichon family AMPA receptor auxiliary protein 4	Multiple_Complex
TSUnmapped00000162.hg.1	13.95	12.97	12.85	14.47	12.86	12.92	14.2	3.32e-13	2.58e-12	FBL	fibrillarin	Coding
TC1400010619.hg.1	12.77	12.89	11.99	14.47	13.46	12.96	14.24	8.41e-15	1.01e-13	HIF1A	hypoxia inducible factor 1, alpha subunit (basic helix-loop-helix transcription factor)	Multiple_Complex
TC1300009714.hg.1	11.31	10.91	11.08	14.47	11.73	11.7	10.78	3.59e-16	6.85e-15	ARGLU1	arginine and glutamate rich 1	Multiple_Complex
TC1500008840.hg.1	11.24	10.91	11.22	14.47	11.59	11.2	11.64	1.55e-15	2.35e-14	TJP1	tight junction protein 1	Multiple_Complex
TC1900009628.hg.1	13.91	12.56	12.11	14.46	13.15	12.79	14.97	1.97e-14	2.13e-13	CDC37; MIR1181	cell division cycle 37; microRNA 1181	Multiple_Complex
TC0300007335.hg.1	15.92	16.3	16.27	14.45	16.16	16.14	14.79	2.15e-12	1.39e-11	TMA7	translation machinery associated 7 homolog	Multiple_Complex
TC0500011212.hg.1	15.64	15.83	15.97	14.45	15.74	15.91	14.31	5.05e-14	4.82e-13	TBCA	tubulin folding cofactor A	Multiple_Complex
TC0X00006477.hg.1	13.16	12.8	12.4	14.45	12.93	13.21	14.21	5.64e-13	4.14e-12	CD99	CD99 molecule	Multiple_Complex
TC1100009306.hg.1	10.84	11.69	10.04	14.45	10.46	11.01	9.15	6.5e-18	2.44e-16	SC5D	sterol-C5-desaturase	Multiple_Complex
TC0700011119.hg.1	16.4	16.66	16.59	14.43	16.67	16.42	14.81	2.57e-15	3.56e-14	SEC61G	Sec61 translocon gamma subunit	Multiple_Complex
TC0100016917.hg.1	13.78	13.2	12.07	14.43	11.27	12.28	14.64	9.11e-18	3.23e-16	CSRP1	cysteine and glycine-rich protein 1	Multiple_Complex
TC1700007319.hg.1	12.35	13.14	11.66	14.43	14.32	14.17	14.74	6.65e-15	8.21e-14	WSB1	WD repeat and SOCS box containing 1	Multiple_Complex
TC1700011369.hg.1	12.09	12.53	12.01	14.42	12.2	12.35	13.68	8.42e-15	1.01e-13	MED13	mediator complex subunit 13	Multiple_Complex
TC1900007005.hg.1	10.19	9.44	8.05	14.42	9.2	8.87	13.38	2.69e-20	2.9e-18	SMARCA4	SWI/SNF related, matrix associated, actin dependent regulator of chromatin, subfamily a, member 4	Multiple_Complex
TC0100018497.hg.1	13.15	13.04	12.05	14.41	13.13	12.86	13.87	6.76e-13	4.88e-12	SHC1	SHC (Src homology 2 domain containing) transforming protein 1	Multiple_Complex
TC0100007748.hg.1	9.14	10.06	8.45	14.41	8.31	8.86	7.68	1.29e-19	1e-17	GJA4	gap junction protein alpha 4	Coding
TC0900006886.hg.1	9.85	10	8.09	14.41	8.96	10.36	11.07	6.32e-18	2.39e-16	TEK	TEK tyrosine kinase, endothelial	Multiple_Complex
TC1000009612.hg.1	11.51	10.36	9.97	14.4	11.48	11.37	13.59	3.05e-17	8.55e-16	KLF6	Kruppel-like factor 6	Multiple_Complex
TC0500012519.hg.1	14.56	14.11	11.72	14.38	14.17	13.96	15.84	7.24e-18	2.67e-16	SPARC	secreted protein, acidic, cysteine-rich (osteonectin)	Multiple_Complex
TC1200006966.hg.1	13.18	12.64	12.37	14.38	13.13	12.52	13.69	4.38e-12	2.65e-11	STRAP	serine/threonine kinase receptor associated protein	Multiple_Complex
TC0100010060.hg.1	15.59	15.95	16.02	14.37	15.91	15.89	13.98	3.96e-13	3.02e-12	RPS27	ribosomal protein S27	Multiple_Complex
TC0100010334.hg.1	14.86	15.56	15.78	14.37	15.19	15.77	13.68	1.44e-13	1.23e-12	UFC1	ubiquitin-fold modifier conjugating enzyme 1	Multiple_Complex
TC2000007294.hg.1	12.97	12.68	12.13	14.37	12.35	12.13	13.16	9.55e-12	5.36e-11	CTNNBL1	catenin, beta like 1	Multiple_Complex
TC1900007908.hg.1	12.78	12.07	11.88	14.37	12.98	12.16	14.04	8.93e-15	1.06e-13	CAPNS1	calpain, small subunit 1	Multiple_Complex
TC2000007915.hg.1	11.79	10.59	9.16	14.37	11.34	10.98	13.58	2.3e-17	6.79e-16	GNAS	GNAS complex locus	Multiple_Complex
TC2200006713.hg.1	15.58	16.24	16.06	14.36	15.8	16	15.05	9.14e-13	6.42e-12	UBE2L3	ubiquitin conjugating enzyme E2L 3	Multiple_Complex
TC0500007075.hg.1	15.28	15.53	15.59	14.36	15.38	15.47	13.83	1.32e-13	1.14e-12	SUB1	SUB1 homolog, transcriptional regulator	Multiple_Complex
TC1800009285.hg.1	15.97	16.25	16.37	14.35	16.23	16.35	14.76	3.32e-15	4.47e-14	RPL17; SNORD58A; SNORD58B; SNORD58C	ribosomal protein L17; small nucleolar RNA, C/D box 58A; small nucleolar RNA, C/D box 58B; small nucleolar RNA, C/D box 58C	Multiple_Complex
TC0100013205.hg.1	14.07	14.16	13.71	14.34	13.56	14.43	15.63	7.11e-13	5.11e-12	ECE1	endothelin converting enzyme 1	Multiple_Complex
TC1200009735.hg.1	15.58	15.63	15.69	14.33	15.79	15.61	14.61	1.11e-11	6.14e-11	MRPL51	mitochondrial ribosomal protein L51	Multiple_Complex
TC0200015650.hg.1	12.6	13.93	7.87	14.33	13.17	11.74	14.42	6.68e-20	5.89e-18	FN1	fibronectin 1	Multiple_Complex
TC1900011007.hg.1	14.37	13.53	13.39	14.32	13.58	13.59	14.46	1.79e-10	7.87e-10	AP2S1	adaptor-related protein complex 2 sigma 1 subunit	Multiple_Complex
TC0600007544.hg.1	13.86	13.34	12.35	14.32	13.28	12.63	14.36	1.04e-13	9.2e-13	TUBB	tubulin, beta class I	Multiple_Complex
TC1900009867.hg.1	12.17	12.67	13.66	14.32	12.66	12.97	12.88	4.58e-13	3.43e-12	AKAP8L	A kinase (PRKA) anchor protein 8-like	Multiple_Complex
TC1100010741.hg.1	11.85	11.8	12.14	14.31	11.96	11.77	13.16	1.79e-14	1.95e-13	CELF1	CUGBP, Elav-like family member 1	Multiple_Complex
TC0900011713.hg.1	7.58	8.28	7.85	14.31	8.32	7.73	9.88	5.72e-20	5.21e-18	FNBP1	formin binding protein 1	Multiple_Complex
TC1700006556.hg.1	12.92	12.68	12.29	14.29	12.59	12.46	13.83	5.14e-14	4.89e-13	PAFAH1B1	platelet-activating factor acetylhydrolase 1b, regulatory subunit 1 (45kDa)	Multiple_Complex
TC0900011575.hg.1	15.72	16.16	16.18	14.28	16.07	16.37	14.75	3.39e-14	3.4e-13	RPL12	ribosomal protein L12	Multiple_Complex
TC0100010592.hg.1	12.41	12.81	11.77	14.28	12.1	12.61	13.14	9.71e-14	8.65e-13	PRRC2C	proline-rich coiled-coil 2C	Multiple_Complex
TC1400010289.hg.1	10.4	9.69	7.73	14.28	9.71	9.81	13.31	8.91e-22	2.09e-19	CDC42BPB	CDC42 binding protein kinase beta (DMPK-like)	Multiple_Complex
TC1600006633.hg.1	11.27	11.37	10.53	14.26	11.32	11.23	13.97	2.25e-14	2.39e-13	SRRM2	serine/arginine repetitive matrix 2	Multiple_Complex
TC1400009524.hg.1	10.79	11.03	10.47	14.26	10.77	11.16	12.47	4.62e-15	6e-14	ZFP36L1	ZFP36 ring finger protein-like 1	Coding
TC0500008653.hg.1	16.39	16.52	16.77	14.25	16.73	16.62	15.71	4.2e-16	7.78e-15	UQCRQ	ubiquinol-cytochrome c reductase complex III subunit VII	Multiple_Complex
TC1100009287.hg.1	11.63	12.2	11.42	14.25	12.78	12.23	13.27	2.9e-15	3.96e-14	ARHGEF12	Rho guanine nucleotide exchange factor (GEF) 12	Multiple_Complex
TC0400008879.hg.1	9.85	9.73	10.58	14.25	10.65	10.1	10.48	3.41e-18	1.44e-16	GAB1	GRB2-associated binding protein 1	Multiple_Complex
TC0400009258.hg.1	9.22	9.13	9.01	14.25	10.32	8.94	11.37	2.15e-20	2.44e-18	PALLD	palladin, cytoskeletal associated protein	Multiple_Complex
TC1100012510.hg.1	14.17	13.5	10.91	14.24	13.95	12.8	15.58	4.8e-19	2.99e-17	HYOU1	hypoxia up-regulated 1	Multiple_Complex
TC0200010410.hg.1	11.99	12.75	12.21	14.22	12.57	12.24	13.03	2.32e-11	1.21e-10	SPATS2L	spermatogenesis associated, serine-rich 2-like	Multiple_Complex
TC0100013134.hg.1	13	12.34	11.16	14.22	13.06	12.39	14.12	2.42e-15	3.39e-14	CAPZB	capping protein (actin filament) muscle Z-line, beta	Multiple_Complex
TC1700010693.hg.1	12.3	11.16	9.6	14.22	11.58	11.47	13.5	1.17e-16	2.61e-15	ACLY	ATP citrate lyase	Multiple_Complex
TC0800012451.hg.1	15.71	15.86	16.25	14.2	15.97	16.24	13.78	3.24e-16	6.24e-15	EIF3E	eukaryotic translation initiation factor 3, subunit E	Multiple_Complex
TC0500009614.hg.1	14.8	13.93	13.11	14.2	14.55	13.82	15.13	4.77e-12	2.86e-11	PRELID1	PRELI domain containing 1	Multiple_Complex
TC1000010961.hg.1	12.82	12.49	11.09	14.2	13.05	12.85	15.06	1.97e-17	5.99e-16	PSAP	prosaposin	Multiple_Complex
TC1100008012.hg.1	10.83	10.21	9.12	14.2	10.25	9.81	13.38	1.83e-16	3.83e-15	DPF2	D4, zinc and double PHD fingers family 2	Multiple_Complex
TC0100007574.hg.1	9.77	10.57	10.1	14.19	10.46	10.7	11.23	1.21e-17	4.01e-16	EPB41	erythrocyte membrane protein band 4.1	Multiple_Complex
TC0200007854.hg.1	7.5	8.83	6.1	14.19	8.82	5.86	8.68	3.51e-21	5.7e-19	MEIS1	Meis homeobox 1	Multiple_Complex
TC1600009916.hg.1	10.26	10.14	8.37	14.18	10.08	10.35	14.15	1.27e-19	9.96e-18	NPIPB11	nuclear pore complex interacting protein family, member B11	Coding
TC0200016672.hg.1	13.89	13.33	12.71	14.17	13.23	13.55	14.81	7.45e-13	5.34e-12	RTN4	reticulon 4	Multiple_Complex
TC0100010284.hg.1	13.62	13.08	11.57	14.17	12.65	12.6	14.18	1.35e-14	1.52e-13	PEA15	phosphoprotein enriched in astrocytes 15	Multiple_Complex
TC0500013253.hg.1	12.48	12.41	12.76	14.17	12.43	12.91	13.51	3.17e-11	1.61e-10	RBM27	RNA binding motif protein 27	Multiple_Complex
TC0300012397.hg.1	10.89	11.31	9.56	14.16	10.75	11.51	13.18	2.59e-15	3.57e-14	PLXND1	plexin D1	Multiple_Complex
TC0500013336.hg.1	10.1	11.1	12.47	14.16	12.49	11.74	9.36	9.58e-19	5.18e-17	SSBP2	single-stranded DNA binding protein 2	Multiple_Complex
TC0600011233.hg.1	17.05	17.09	17.12	14.15	16.82	16.84	15.88	5.14e-17	1.32e-15	HIST1H3I	histone cluster 1, H3i	Coding
TC1000006924.hg.1	12.12	12.56	11.86	14.15	12.24	12.52	13.03	1.21e-12	8.3e-12	ARL5B	ADP-ribosylation factor like GTPase 5B	Multiple_Complex
TSUnmapped00000244.hg.1	13.72	13.58	10.64	14.14	13.67	12.77	15.57	5.65e-20	5.2e-18	HYOU1	hypoxia up-regulated 1	Coding
TC2200008859.hg.1	15.67	15.67	15.85	14.12	15.63	15.59	13.9	2.86e-15	3.91e-14	NDUFA6	NADH dehydrogenase (ubiquinone) 1 alpha subcomplex, 6, 14kDa	Multiple_Complex
TC0600011225.hg.1	17.59	17.46	17.39	14.11	17.15	16.95	16.79	6.54e-18	2.45e-16	HIST1H2AJ	histone cluster 1, H2aj	Multiple_Complex
TC1200011916.hg.1	13.91	13.17	12.06	14.11	13.19	13.64	14.2	2.12e-10	9.18e-10	PPP1CC	protein phosphatase 1, catalytic subunit, gamma isozyme	Multiple_Complex
TC0100007940.hg.1	13.25	13.25	12.46	14.1	13.38	12.55	13.44	3.83e-10	1.59e-09	CAP1	CAP, adenylate cyclase-associated protein 1 (yeast)	Multiple_Complex
TC0300011936.hg.1	13.94	12.68	12.3	14.1	13.42	13.22	12.92	8.25e-12	4.71e-11	CD47	CD47 molecule	Multiple_Complex
TC1000010249.hg.1	11.11	10.98	10.29	14.1	11.22	10.83	12.35	3.97e-18	1.65e-16	KIF5B	kinesin family member 5B	Multiple_Complex
TC0400011168.hg.1	12.25	11.21	10.29	14.09	11.2	11.44	13.88	1.82e-15	2.67e-14	HNRNPD	heterogeneous nuclear ribonucleoprotein D	Multiple_Complex
TC1600009956.hg.1	16.56	16.39	16.51	14.08	16.27	16.37	15.3	6.41e-16	1.11e-14	BOLA2B; BOLA2	bolA family member 2B; bolA family member 2	Multiple_Complex
TC1900007108.hg.1	14.87	13.68	11.65	14.08	14.19	13.18	15.84	3.06e-17	8.55e-16	CALR	calreticulin	Multiple_Complex
TC0200007015.hg.1	13.03	12.6	11.69	14.08	12.91	12.75	13.94	7.86e-12	4.5e-11	RAB10	RAB10, member RAS oncogene family	Multiple_Complex
TC1100006500.hg.1	11.18	11.11	10.35	14.08	11.04	11.41	12.69	8.16e-17	1.95e-15	AP2A2	adaptor-related protein complex 2, alpha 2 subunit	Multiple_Complex
TC1200011327.hg.1	10.29	10.04	12.44	14.08	11.5	10.86	8.31	4.95e-20	4.7e-18	CSRP2	cysteine and glycine-rich protein 2	Multiple_Complex
TC1200010900.hg.1	13.26	13.6	13.44	14.07	12.92	13.7	14.48	3.6e-10	1.51e-09	SMARCC2	SWI/SNF related, matrix associated, actin dependent regulator of chromatin, subfamily c, member 2	Multiple_Complex
TC1600011427.hg.1	11.87	11.91	11.08	14.07	11.19	11.78	13.18	2.21e-15	3.15e-14	IST1	increased sodium tolerance 1 homolog (yeast)	Multiple_Complex
TC2200009350.hg.1	11.91	11.07	10.04	14.07	11.5	11.25	13.2	2.44e-15	3.4e-14	CSNK1E	casein kinase 1, epsilon	Multiple_Complex
TC0600014142.hg.1	12.48	10.88	10.09	14.07	11.57	11.59	14.04	1.81e-18	8.7e-17	PTP4A1	protein tyrosine phosphatase type IVA, member 1	Multiple_Complex
TC1500009505.hg.1	6.28	7.12	5.66	14.07	5.99	6.59	7.63	3.52e-22	1.01e-19	PRTG	protogenin	Multiple_Complex
TC1100011737.hg.1	15.41	15.11	15.02	14.06	14.78	14.78	13.77	4.04e-11	2.01e-10	NDUFC2-KCTD14; NDUFC2; KCTD14	NDUFC2-KCTD14 readthrough; NADH dehydrogenase (ubiquinone) 1, subcomplex unknown, 2, 14.5kDa; potassium channel tetramerization domain containing 14	Multiple_Complex
TC0100014457.hg.1	13.64	13.92	12.58	14.06	13.06	13.95	15.29	2.42e-14	2.54e-13	JAK1	Janus kinase 1	Multiple_Complex
TC0100014995.hg.1	13.19	13.02	12.59	14.06	13.84	13.01	12.23	2.79e-12	1.76e-11	CNN3	calponin 3, acidic	Multiple_Complex
TC0900011396.hg.1	12.18	12.9	11.62	14.06	12.27	13.05	13.97	9.09e-15	1.08e-13	RAB14	RAB14, member RAS oncogene family	Coding
TSUnmapped00000597.hg.1	12.85	12.35	11.61	14.06	12.53	11.88	13.79	2.21e-14	2.35e-13	PSMC4	proteasome 26S subunit, ATPase 4 [Source:HGNC Symbol;Acc:HGNC:9551]	Coding
TC0100018569.hg.1	11.79	10.9	9.62	14.06	10.8	10.98	13.24	4.76e-16	8.64e-15	HNRNPU	heterogeneous nuclear ribonucleoprotein U (scaffold attachment factor A)	Multiple_Complex
TC0800007766.hg.1	13.5	13.62	12.45	14.05	13.66	13.28	14.24	8.75e-12	4.96e-11	RAB2A	RAB2A, member RAS oncogene family	Multiple_Complex
TC1400010596.hg.1	15.95	15.66	16.24	14.04	15.87	15.9	14.32	1.89e-14	2.05e-13	PSMA6	proteasome subunit alpha 6	Multiple_Complex
TC1900007260.hg.1	13.21	12.85	11.34	14.04	13.51	11.85	14.61	2.57e-14	2.67e-13	TPM4	tropomyosin 4	Multiple_Complex
TC1100013129.hg.1	12.01	11.51	11.59	14.02	13.97	12.27	13.51	1.58e-13	1.33e-12	CTSD	cathepsin D	Multiple_Complex
TC0200016647.hg.1	15.11	15.42	15.96	14.01	15.5	15.57	13.56	5.66e-15	7.09e-14	DPY30	dpy-30 histone methyltransferase complex regulatory subunit	Multiple_Complex
TC1000011904.hg.1	11.19	13.21	11.41	14.01	12.43	12.66	14.29	6.61e-16	1.14e-14	ABLIM1	actin binding LIM protein 1	Multiple_Complex
TC1600008119.hg.1	12.09	11.16	8.97	14.01	9.54	11	13.41	1.25e-19	9.88e-18	CDH5	cadherin 5, type 2 (vascular endothelium)	Multiple_Complex
TC1600008164.hg.1	10.87	10.47	9.08	14.01	9.69	10.23	12.77	2.92e-20	3.07e-18	FAM65A	family with sequence similarity 65, member A	Multiple_Complex
TC0300007410.hg.1	14.01	13.37	12.84	14	13.74	13.85	14.63	1.87e-11	9.93e-11	GNAI2	guanine nucleotide binding protein (G protein), alpha inhibiting activity polypeptide 2	Multiple_Complex
TC0100009944.hg.1	10.23	9.38	9.47	14	9.62	9.41	12.48	2.19e-17	6.57e-16	PIP5K1A	phosphatidylinositol-4-phosphate 5-kinase, type I, alpha	Multiple_Complex
TC0700008351.hg.1	15.21	15.76	16.33	13.99	16.09	15.94	14.41	2.02e-15	2.93e-14	GNG11	guanine nucleotide binding protein (G protein), gamma 11	Multiple_Complex
TC1900011941.hg.1	12.48	11.96	9.59	13.99	11.94	11.45	14.32	2.26e-18	1.04e-16	HNRNPL	heterogeneous nuclear ribonucleoprotein L	Multiple_Complex
TC1200011971.hg.1	15.41	15.87	15.95	13.98	15.76	15.85	14.87	7.12e-13	5.12e-12	RPL6	ribosomal protein L6	Multiple_Complex
TC1100011058.hg.1	15.17	13.98	14.95	13.98	14.97	14.71	16.4	4.83e-14	4.65e-13	FTH1	ferritin, heavy polypeptide 1	Multiple_Complex
TC1700007740.hg.1	15.58	15.77	15.9	13.97	15.66	15.94	14.48	6.17e-14	5.74e-13	RPL19	ribosomal protein L19	Multiple_Complex
TC1700007419.hg.1	12.47	12.78	12.17	13.97	12.59	13.01	13.27	3.28e-12	2.04e-11	TAOK1; MIR4523	TAO kinase 1; microRNA 4523	Multiple_Complex
TC2000007900.hg.1	12.49	12.73	10.89	13.97	12.11	12.51	13.6	1.25e-15	1.96e-14	VAPB	VAMP (vesicle-associated membrane protein)-associated protein B and C	Multiple_Complex
TC1900010957.hg.1	11.9	11.55	9.96	13.97	11.52	11.44	13.86	1.78e-18	8.58e-17	SYMPK	symplekin	Multiple_Complex
TC1600011501.hg.1	10.03	9.78	7.78	13.97	9.18	10.32	13.91	2.48e-18	1.12e-16	NPIPB3	nuclear pore complex interacting protein family, member B3	Multiple_Complex
TC0600011173.hg.1	12.38	13.74	15.32	13.96	13.71	13.38	13.29	1.06e-14	1.24e-13	GUSBP2	glucuronidase, beta pseudogene 2	Multiple_Complex
TC0800009113.hg.1	10.73	9.44	11.09	13.93	11.04	10.5	8.73	3.75e-15	4.99e-14	PTP4A3	protein tyrosine phosphatase type IVA, member 3	Multiple_Complex
TC0700006567.hg.1	12.16	11.96	11.31	13.91	10.27	11.59	13.6	5.69e-16	1.01e-14	TTYH3	tweety family member 3	Multiple_Complex
TC1200012801.hg.1	12.36	11.77	9.76	13.91	11.39	11.48	14.77	4.25e-15	5.58e-14	CS	citrate synthase	Multiple_Complex
TC2200009333.hg.1	11.82	11.66	10.99	13.91	12	12.14	13.27	1.1e-15	1.76e-14	AP1B1	adaptor-related protein complex 1, beta 1 subunit	Multiple_Complex
TC1100013147.hg.1	16.13	16.5	16.58	13.89	16.48	16.55	14.26	8.7e-17	2.06e-15	RPS13; SNORD14B	ribosomal protein S13; small nucleolar RNA, C/D box 14B	Multiple_Complex
TC1000007483.hg.1	11.46	11.56	9.8	13.89	11.75	11.46	12.99	2.21e-17	6.6e-16	FAM21C	family with sequence similarity 21, member C	Multiple_Complex
TC1700007042.hg.1	10.97	10.81	9	13.89	11.52	10.41	12.91	1.5e-16	3.21e-15	MPRIP	myosin phosphatase Rho interacting protein	Multiple_Complex
TC1600009958.hg.1	9.92	9.75	8.6	13.89	9.33	10.35	13.63	7.01e-20	6.14e-18	NPIPB4	nuclear pore complex interacting protein family, member B4	Multiple_Complex
TC1400008844.hg.1	12.78	13.69	12.84	13.88	12.63	13.42	13.84	1.45e-10	6.46e-10	HECTD1	HECT domain containing E3 ubiquitin protein ligase 1	Multiple_Complex
TC0800008546.hg.1	15.53	15.5	15.98	13.87	15.72	15.82	14.33	4.11e-15	5.43e-14	ENY2	enhancer of yellow 2 homolog (Drosophila)	Multiple_Complex
TC0X00010130.hg.1	15.25	15.05	14.85	13.87	15.62	15.12	14.98	1.08e-10	4.95e-10	MAGT1	magnesium transporter 1	Multiple_Complex
TC1400009529.hg.1	12.52	11.55	9.93	13.87	11.55	11.25	14.96	8.8e-18	3.15e-16	ACTN1; HMGN1P3	actinin, alpha 1; high mobility group nucleosome binding domain 1 pseudogene 3	Multiple_Complex
TC1900008053.hg.1	11.15	11.1	10.81	13.87	10.81	11.1	12.62	1.53e-14	1.7e-13	SAMD4B	sterile alpha motif domain containing 4B	Multiple_Complex
TC0500012425.hg.1	13.32	13.63	12.56	13.85	13.19	13.65	14.2	1.32e-10	5.92e-10	CSNK1A1	casein kinase 1, alpha 1	Multiple_Complex
TC1200010833.hg.1	11.65	11.95	11.84	13.85	11.59	11.64	13.04	3.73e-13	2.87e-12	CBX5; MIR3198-2	chromobox homolog 5; microRNA 3198-2	Multiple_Complex
TC0700013591.hg.1	15.48	15.72	15.87	13.84	15.77	15.71	14.13	3.78e-14	3.77e-13	ATP5J2	ATP synthase, H+ transporting, mitochondrial Fo complex subunit F2	Multiple_Complex
TC1400007155.hg.1	14.74	14.79	15.11	13.84	15.06	15.12	13.65	1.03e-12	7.17e-12	C14orf166	chromosome 14 open reading frame 166	Multiple_Complex
TC1600009856.hg.1	13.28	13.3	11.2	13.84	13	12.81	15.11	1.97e-16	4.07e-15	EIF3C; EIF3CL	eukaryotic translation initiation factor 3, subunit C; eukaryotic translation initiation factor 3, subunit C-like	Multiple_Complex
TC0300010908.hg.1	12.56	12.77	11.71	13.84	12.82	12.79	13.59	1.07e-12	7.38e-12	ZDHHC3	zinc finger, DHHC-type containing 3	Multiple_Complex
TC0100009241.hg.1	12.77	11.74	10.89	13.84	11.85	12.23	14.24	4.99e-16	8.97e-15	S1PR1	sphingosine-1-phosphate receptor 1	Multiple_Complex
TC0100015971.hg.1	10.46	10.27	10.73	13.84	10.88	10.65	12.44	8.41e-16	1.4e-14	GON4L	gon-4-like (C. elegans)	Multiple_Complex
TC0800011171.hg.1	15.22	15.6	15.75	13.83	15.76	15.7	14.47	1.84e-13	1.54e-12	UQCRB	ubiquinol-cytochrome c reductase binding protein	Multiple_Complex
TC1100008664.hg.1	15.24	15.15	15.41	13.83	15.16	15.23	14.18	9.64e-12	5.41e-11	C11orf73	chromosome 11 open reading frame 73	Multiple_Complex
TC0600011441.hg.1	10.36	8.57	7.88	13.83	9.51	9.17	12.4	5.68e-20	5.21e-18	BAG6	BCL2 associated athanogene 6	Multiple_Complex
TC1500008485.hg.1	9.09	8.09	6.42	13.83	8.43	8.39	10.84	7.05e-18	2.61e-16	IGF1R	insulin-like growth factor 1 receptor	Multiple_Complex
TC0500011705.hg.1	11.9	12.51	12.13	13.82	11.72	13	13.35	4.64e-12	2.79e-11	NREP	neuronal regeneration related protein	Multiple_Complex
TC1200011608.hg.1	12.74	12.68	12.55	13.81	11.82	12.87	13.48	2.81e-12	1.77e-11	CDK17	cyclin-dependent kinase 17	Multiple_Complex
TC1500007097.hg.1	16.3	16.32	16.46	13.8	16.54	16.84	14.76	6.63e-17	1.63e-15	B2M	beta-2-microglobulin	Multiple_Complex
TC0100010100.hg.1	15.19	15.18	15.72	13.8	14.91	14.48	14.07	4.67e-13	3.49e-12	CKS1B	CDC28 protein kinase regulatory subunit 1B	Multiple_Complex
TC0X00011194.hg.1	12.55	12.07	9.32	13.8	11.25	11.51	14.39	8.2e-18	2.97e-16	FLNA	filamin A, alpha	Multiple_Complex
TC1000011975.hg.1	11.56	11.53	9.91	13.8	11.83	11.52	12.88	2.9e-16	5.69e-15	CACUL1	CDK2-associated, cullin domain 1	Multiple_Complex
TC0900011496.hg.1	14.99	14.69	14.99	13.79	14.69	14.78	13.7	6.43e-11	3.08e-10	PSMB7	proteasome subunit beta 7	Multiple_Complex
TC1600009621.hg.1	12.4	12.22	11.53	13.79	12.3	12.21	13.91	9.83e-12	5.51e-11	SMG1	Salzman2013 ALT_ACCEPTOR, ALT_DONOR, coding, INTERNAL, intronic best transcript NM_015092	NonCoding
TC1800006650.hg.1	10.66	11.19	10.09	13.79	12.5	10.81	12.76	9.99e-17	2.31e-15	RAB31	RAB31, member RAS oncogene family	Multiple_Complex
TC1400006659.hg.1	12	9.5	7.53	13.79	9.09	9.83	12.85	1.16e-20	1.5e-18	MMP14	matrix metallopeptidase 14 (membrane-inserted)	Multiple_Complex
TC0300009702.hg.1	11.87	11.75	10.18	13.78	11.34	10.56	14.02	5.96e-16	1.05e-14	EIF4G1	eukaryotic translation initiation factor 4 gamma, 1	Multiple_Complex
TC1700006751.hg.1	10	9.29	8.22	13.78	9.51	8.76	12.69	3.25e-19	2.15e-17	POLR2A	polymerase (RNA) II (DNA directed) polypeptide A, 220kDa	Multiple_Complex
TC1400009998.hg.1	15.75	16.29	16.39	13.76	16.36	16.27	14.13	3.82e-17	1.04e-15	NDUFB1	NADH dehydrogenase (ubiquinone) 1 beta subcomplex, 1, 7kDa	Multiple_Complex
TC1600007026.hg.1	12.56	12.11	9.59	13.76	12.79	12.15	14.37	1.98e-18	9.37e-17	NOMO3; NOMO2	NODAL modulator 3; NODAL modulator 2	Multiple_Complex
TC2200007607.hg.1	10.66	10.14	9.69	13.76	10.74	9.99	12.78	3.99e-18	1.65e-16	NUP50	nucleoporin 50kDa	Multiple_Complex
TC0X00008832.hg.1	10.58	9.66	8.82	13.76	10.36	9.45	12.2	2.67e-16	5.28e-15	GDI1	GDP dissociation inhibitor 1	Multiple_Complex
TC0100010111.hg.1	8.9	8.04	7.82	13.76	9.08	8.62	7.14	2.64e-19	1.82e-17	EFNA1	ephrin-A1	Multiple_Complex
TC1700007904.hg.1	11.89	10.66	9.18	13.75	11.01	10.13	13.76	7.85e-16	1.32e-14	TUBG1	tubulin, gamma 1	Multiple_Complex
TC0900007576.hg.1	16.68	16.83	17.18	13.74	17	16.71	16.09	2.22e-17	6.64e-16	ANXA1	annexin A1	Multiple_Complex
TC0400006692.hg.1	11.99	11.12	9.32	13.74	11.8	10.72	12.91	8.64e-16	1.43e-14	MRFAP1	Morf4 family associated protein 1	Multiple_Complex
TC0300013855.hg.1	10.95	10.84	10.19	13.74	10.98	11.65	12.36	3.39e-15	4.55e-14	NFKBIZ	nuclear factor of kappa light polypeptide gene enhancer in B-cells inhibitor, zeta	Multiple_Complex
TC0800007185.hg.1	9.61	10.53	10.08	13.74	11.03	10.75	10.79	4.35e-17	1.16e-15	RBPMS	RNA binding protein with multiple splicing	Multiple_Complex
TC0700007949.hg.1	9.83	9.56	9.09	13.74	9.52	9.45	12.95	4.58e-19	2.87e-17	POM121	POM121 transmembrane nucleoporin	Multiple_Complex
TC0500007792.hg.1	14.04	13.51	13.54	13.73	14.17	14.5	14.81	8.64e-11	4.04e-10	HEXB	hexosaminidase B (beta polypeptide)	Multiple_Complex
TC0100009568.hg.1	12.55	13.22	12.1	13.73	12.88	13.37	14.35	3.7e-12	2.27e-11	MAN1A2	mannosidase, alpha, class 1A, member 2	Multiple_Complex
TC0600010864.hg.1	12.27	13.09	12.57	13.73	12.67	13.02	13.41	4.87e-10	1.99e-09	RANBP9	RAN binding protein 9	Multiple_Complex
TSUnmapped00000477.hg.1	13.62	12.86	10.73	13.73	12.86	12.6	14.68	3.6e-15	4.81e-14	SURF4	surfeit 4	Coding
TSUnmapped00000333.hg.1	13.63	12.8	10.72	13.73	12.93	12.57	14.68	4.32e-15	5.66e-14	SURF4	surfeit 4	Coding
TC1500007791.hg.1	10.82	10.68	10.69	13.73	11.16	11.23	12.85	3.97e-12	2.43e-11	ARIH1; MIR630	ariadne RBR E3 ubiquitin protein ligase 1; microRNA 630	Multiple_Complex
TC0600006855.hg.1	10.07	10.36	9.56	13.72	9.94	10.4	11.89	5.91e-16	1.04e-14	RREB1	ras responsive element binding protein 1	Multiple_Complex
TC0500009481.hg.1	15.18	15.33	15.57	13.71	15.46	15.45	14.62	8.47e-13	5.99e-12	ATP6V0E1	ATPase, H+ transporting, lysosomal 9kDa, V0 subunit e1	Multiple_Complex
TC1100010987.hg.1	16.24	16.23	17.12	13.7	16.84	17.1	14.81	7.15e-19	4.08e-17	FABP5	fatty acid binding protein 5 (psoriasis-associated)	Multiple_Complex
TC0100010686.hg.1	13.57	12.63	13.17	13.7	12.99	12.21	13.83	5.09e-12	3.03e-11	CACYBP	calcyclin binding protein	Multiple_Complex
TC1100013131.hg.1	6.18	6.88	5.87	13.7	7.09	6.38	6.06	2.73e-19	1.86e-17	IGF2	insulin-like growth factor 2	Multiple_Complex
TC0100014806.hg.1	15.16	15.54	15.71	13.69	15.35	15.47	14.49	9.2e-13	6.46e-12	2015-09-01	15 kDa selenoprotein; Salzman2013 ANNOTATED, CDS, coding, INTERNAL, OVCODE, OVEXON best transcript NM_004261; Transcript Identified by AceView, Entrez Gene ID(s) 9403, RefSeq ID(s) NM_203341; Transcript Identified by AceView, Entrez Gene ID(s) 9403, RefSeq ID(s) NM_004261; 15 kDa selenoprotein [Source:EntrezGene;Acc:9403]	Multiple_Complex
TC0600007617.hg.1	13.83	12.42	14.19	13.69	14.43	14.12	13.87	3.8e-12	2.33e-11	C6orf48; SNORD52; SNORD48	chromosome 6 open reading frame 48; small nucleolar RNA, C/D box 52; small nucleolar RNA, C/D box 48	Multiple_Complex
TC0600010121.hg.1	10.8	10.61	10.25	13.69	10.54	11	12.91	2.59e-16	5.15e-15	QKI	QKI, KH domain containing, RNA binding	Multiple_Complex
TC0100016963.hg.1	7.97	7.43	6.51	13.69	7.57	7.86	10.43	1.65e-19	1.25e-17	KDM5B	lysine (K)-specific demethylase 5B	Multiple_Complex
TC1900010675.hg.1	13.8	12.76	12.44	13.68	12.6	12.66	13.62	1.35e-11	7.37e-11	FBL	fibrillarin	Multiple_Complex
TC0800011561.hg.1	14.28	14.38	14.91	13.67	14.27	14.77	13.73	3.56e-10	1.49e-09	EIF3H	eukaryotic translation initiation factor 3, subunit H	Multiple_Complex
TC1700011017.hg.1	13.28	12.41	12.24	13.67	13.25	12.58	14.05	2.56e-10	1.09e-09	SNF8	SNF8, ESCRT-II complex subunit	Multiple_Complex
TC0100015918.hg.1	11.46	11.89	10.68	13.67	11.68	11.81	12.86	1.96e-15	2.85e-14	UBE2Q1	ubiquitin-conjugating enzyme E2Q family member 1	Multiple_Complex
TC1200011002.hg.1	9.56	10	6.44	13.67	6.81	7.72	9.83	1.03e-17	3.53e-16	LRIG3	leucine-rich repeats and immunoglobulin-like domains 3	Multiple_Complex
TC1700012356.hg.1	15.74	15.97	16.11	13.65	15.96	15.99	13.81	1.43e-16	3.1e-15	RPL26	ribosomal protein L26	Multiple_Complex
TC0200011503.hg.1	10.26	9.94	9.35	13.65	9.58	10.59	11.68	8.96e-19	4.89e-17	PXDN	peroxidasin	Multiple_Complex
TC1400008395.hg.1	13.38	13.05	12.3	13.64	12.68	13.11	14.36	2.31e-12	1.49e-11	EIF5	eukaryotic translation initiation factor 5	Multiple_Complex
TC0X00008249.hg.1	13.99	12.74	12.39	13.64	13.63	13.33	14.31	1.1e-11	6.12e-11	SLC25A5	solute carrier family 25 (mitochondrial carrier; adenine nucleotide translocator), member 5	Multiple_Complex
TSUnmapped00000427.hg.1	13.68	12.71	12.36	13.64	12.79	12.79	13.66	2.48e-11	1.29e-10	FBL	fibrillarin	Coding
TC0100015715.hg.1	11.28	11.12	10.47	13.64	10.38	10.46	11.93	2.27e-15	3.2e-14	SF3B4	splicing factor 3b, subunit 4, 49kDa	Multiple_Complex
TC0500010540.hg.1	8.78	9.64	8.75	13.64	8.7	9.56	7.9	2.67e-18	1.19e-16	LIFR	leukemia inhibitory factor receptor alpha	Multiple_Complex
TC0100015871.hg.1	13.78	12.9	12.46	13.63	13.48	12.97	14.26	1.57e-12	1.04e-11	S100A16	S100 calcium binding protein A16	Multiple_Complex
TC1400008205.hg.1	11.26	10.89	9.69	13.63	11.13	11	12.77	4.11e-17	1.11e-15	YY1; MIR6764	YY1 transcription factor; microRNA 6764	Multiple_Complex
TC1600011505.hg.1	9.52	8.7	7.28	13.63	8.48	9.78	13.5	8.49e-19	4.67e-17	NPIPB4	nuclear pore complex interacting protein family, member B4	Multiple_Complex
TC0X00006631.hg.1	16.4	16.79	16.87	13.62	16.65	16.68	16.04	7.42e-17	1.81e-15	TMSB4X	thymosin beta 4, X-linked	Multiple_Complex
TC1400007588.hg.1	11.06	12.08	11.11	13.62	11.31	11.31	13.19	8.08e-14	7.33e-13	PCNX	pecanex homolog (Drosophila)	Multiple_Complex
TC1400009649.hg.1	11.84	11.67	10.61	13.62	12.46	12.31	13.73	5.71e-16	1.01e-14	NUMB	numb homolog (Drosophila)	Multiple_Complex
TC2200009260.hg.1	14.52	15.02	14.99	13.61	14.35	14.64	13.8	9.44e-12	5.31e-11	DRG1	developmentally regulated GTP binding protein 1	Multiple_Complex
TC0500013309.hg.1	14.89	13.6	13.75	13.61	12.57	13.38	14.04	6.42e-11	3.07e-10	ESM1	endothelial cell-specific molecule 1	Coding
TC0900010404.hg.1	12.62	12.61	12.01	13.61	12.02	13.21	14.23	3.02e-14	3.09e-13	ZFAND5	zinc finger, AN1-type domain 5	Multiple_Complex
TC0400010033.hg.1	13.12	11.97	10.35	13.61	12.53	11.87	13.97	2.49e-17	7.24e-16	WDR1	WD repeat domain 1	Multiple_Complex
TC1100011030.hg.1	11.96	10.49	9.92	13.61	11.41	11.04	12.95	7.93e-14	7.21e-13	DDB1	damage-specific DNA binding protein 1	Multiple_Complex
TC0400008053.hg.1	9.86	10.04	8.12	13.61	9.01	9.79	12.43	3.05e-18	1.32e-16	AFF1	AF4/FMR2 family, member 1	Multiple_Complex
TC1100009485.hg.1	10.84	11.05	10.67	13.6	10.54	11.3	12.52	1.86e-13	1.55e-12	FLI1	Fli-1 proto-oncogene, ETS transcription factor	Multiple_Complex
TC1700007725.hg.1	13.48	12.94	11.57	13.59	12.65	12.06	13.98	1.31e-11	7.17e-11	LASP1	LIM and SH3 protein 1	Multiple_Complex
TC1900011312.hg.1	11.13	12.24	11.99	13.59	11.47	12.18	11.65	5.26e-13	3.89e-12	ZNF611	zinc finger protein 611	Multiple_Complex
TC0100010863.hg.1	11.3	11.11	9.75	13.59	11.12	12.06	12.36	4.42e-17	1.17e-15	LAMC1	laminin, gamma 1 (formerly LAMB2)	Multiple_Complex
TSUnmapped00000546.hg.1	10.85	9.87	9.17	13.59	9.53	10.17	12.91	1.05e-18	5.54e-17	RCC2	regulator of chromosome condensation 2	Coding
TC1900011641.hg.1	13.6	12.39	11.71	13.58	13.67	12.02	14.27	1.28e-15	2e-14	OAZ1	ornithine decarboxylase antizyme 1	Multiple_Complex
TC2000009903.hg.1	12.57	12.11	10.43	13.58	12.49	11.72	13.46	8.11e-13	5.76e-12	HM13; MCTS2P	histocompatibility (minor) 13; malignant T-cell amplified sequence 2, pseudogene	Multiple_Complex
TC1900006522.hg.1	8.71	8.58	8.34	13.58	8.44	8.84	10.01	2.61e-19	1.81e-17	MIDN	midnolin	Multiple_Complex
TC1100011048.hg.1	15.39	15.33	15.78	13.57	15.77	15.87	13.92	1.77e-16	3.72e-15	TMEM258; MIR611	transmembrane protein 258; microRNA 611	Multiple_Complex
TC1000009908.hg.1	14.56	14.6	14.49	13.57	15.18	14.69	13.87	6.84e-11	3.25e-10	RSU1	Ras suppressor protein 1	Multiple_Complex
TC1200011470.hg.1	13.19	12.85	12.04	13.57	13.31	13.78	14.28	3.37e-12	2.09e-11	DUSP6	dual specificity phosphatase 6	Multiple_Complex
TC0200014735.hg.1	12.05	12.34	11.22	13.57	12.23	11.69	12.17	8.97e-12	5.08e-11	RBMS1; MIR4785	RNA binding motif, single stranded interacting protein 1; microRNA 4785	Multiple_Complex
TC0200007943.hg.1	12.06	11.3	10.92	13.57	11.62	11.75	13.17	2.38e-14	2.5e-13	PCBP1	poly(rC) binding protein 1	Coding
TC0100017029.hg.1	7.09	6.47	6.36	13.57	6.68	6.92	8.1	9.79e-20	8.11e-18	PIK3C2B	phosphatidylinositol-4-phosphate 3-kinase, catalytic subunit type 2 beta	Multiple_Complex
TC0200014407.hg.1	12.6	12.96	13.13	13.56	12.86	13.1	10.77	8.49e-16	1.41e-14	DARS	aspartyl-tRNA synthetase	Multiple_Complex
TC2000009292.hg.1	11.61	11.88	12.76	13.56	12.71	11.63	13.55	1.32e-12	8.98e-12	ZMYND8	zinc finger, MYND-type containing 8	Multiple_Complex
TC0500009131.hg.1	12.94	11.85	11.62	13.56	11.92	11.94	12.93	5.53e-14	5.22e-13	G3BP1	GTPase activating protein (SH3 domain) binding protein 1	Multiple_Complex
TC0100015786.hg.1	8.49	8.32	7.5	13.56	7.85	8.63	11.01	4.06e-21	6.41e-19	POGZ	pogo transposable element with ZNF domain	Multiple_Complex
TC1200006656.hg.1	13.53	13.15	12.51	13.55	14.42	12.67	11.54	3.84e-14	3.82e-13	C12orf57; RNU7-1	chromosome 12 open reading frame 57; RNA, U7 small nuclear 1	Multiple_Complex
TC0200011731.hg.1	13.68	12.69	11.07	13.55	13.55	12.86	14.52	4.18e-16	7.75e-15	PDIA6	protein disulfide isomerase family A, member 6	Multiple_Complex
TC1900011777.hg.1	11.37	11.35	9.78	13.55	10.23	11.2	12.7	2.03e-16	4.16e-15	CYTH2	cytohesin 2	Multiple_Complex
TC0100010874.hg.1	8.06	8.33	7.44	13.55	8.59	8.69	10.03	3.37e-18	1.43e-16	RGL1	ral guanine nucleotide dissociation stimulator-like 1	Multiple_Complex
TC0100008152.hg.1	15.47	15.57	15.69	13.54	15.81	15.83	13.72	3.91e-16	7.36e-15	UQCRH	ubiquinol-cytochrome c reductase hinge protein	Multiple_Complex
TC1600010752.hg.1	12.27	12.53	12.67	13.54	12.43	11.89	13.48	2.15e-11	1.13e-10	AARS	alanyl-tRNA synthetase	Multiple_Complex
TC1100007247.hg.1	11.92	11.77	10.59	13.54	11.81	11.31	13.5	4.55e-14	4.41e-13	CAPRIN1	cell cycle associated protein 1	Multiple_Complex
TC1600007353.hg.1	10.33	10.17	9.01	13.54	10.38	11.14	13.72	2.57e-17	7.44e-16	NPIPB8	nuclear pore complex interacting protein family, member B8	Coding
TC1700007890.hg.1	8.69	8.37	6.95	13.54	8.43	8.12	11.3	3.18e-20	3.29e-18	ATP6V0A1; MIR5010	ATPase, H+ transporting, lysosomal V0 subunit a1; microRNA 5010	Multiple_Complex
TC0600009362.hg.1	8.89	7.57	5.86	13.53	7	5.86	9.5	1.07e-18	5.6e-17	HEY2	hes-related family bHLH transcription factor with YRPW motif 2	Multiple_Complex
TC0200007458.hg.1	13.43	13.39	11.18	13.51	13.12	12.98	14.94	2.95e-14	3.02e-13	EPAS1	endothelial PAS domain protein 1	Multiple_Complex
TC1700011189.hg.1	6.35	11	5.85	13.51	7.08	5.75	6.04	5.78e-24	3.35e-21	TMEM100	transmembrane protein 100	Multiple_Complex
TC1100007210.hg.1	14.82	14.99	15.5	13.49	14.84	14.86	13.36	1.5e-14	1.67e-13	EIF3M	eukaryotic translation initiation factor 3, subunit M	Multiple_Complex
TC0100014250.hg.1	14.71	14.7	14.89	13.49	15.07	14.83	13.34	2.04e-13	1.69e-12	TMEM59	transmembrane protein 59	Multiple_Complex
TC2000007117.hg.1	13.78	13	15	13.49	14.48	13.32	11.93	4.08e-15	5.39e-14	ASXL1	additional sex combs like transcriptional regulator 1	Multiple_Complex
TC1000008713.hg.1	13.04	12.73	11.88	13.49	12.22	11.98	13.7	3.63e-12	2.24e-11	NOLC1	nucleolar and coiled-body phosphoprotein 1	Multiple_Complex
TC0X00009160.hg.1	14.3	12.43	12.92	13.49	12.97	12.78	14.27	2.52e-12	1.6e-11	RBBP7	retinoblastoma binding protein 7	Multiple_Complex
TC1900008384.hg.1	12.71	11.81	10.89	13.49	12.22	12.28	13.97	1.17e-15	1.85e-14	CALM3	calmodulin 3 (phosphorylase kinase, delta)	Multiple_Complex
TC0300010990.hg.1	10.95	10.83	11.01	13.49	10.93	11.3	12.98	9.85e-17	2.28e-15	SMARCC1	SWI/SNF related, matrix associated, actin dependent regulator of chromatin, subfamily c, member 1	Multiple_Complex
TC1600011527.hg.1	15.03	14.85	15.03	13.48	14.97	15.03	14.67	7.62e-12	4.37e-11	VKORC1	vitamin K epoxide reductase complex subunit 1	Multiple_Complex
TC0900012175.hg.1	11.95	10.9	9.88	13.48	10.38	10.68	12.67	1.55e-14	1.72e-13	CDK9	cyclin-dependent kinase 9	Multiple_Complex
TC1900006890.hg.1	14.97	14.36	14.06	13.47	14.34	14.58	13.89	4.78e-10	1.96e-09	RPS28	ribosomal protein S28	Multiple_Complex
TC1700010202.hg.1	11.86	11.3	8.97	13.47	11.6	11.21	13.64	1.06e-18	5.58e-17	KIAA0100	KIAA0100	Multiple_Complex
TC0600011483.hg.1	9.63	9.41	8.6	13.47	9.88	10.04	10.29	1.45e-17	4.69e-16	PBX2	pre-B-cell leukemia homeobox 2	Multiple_Complex
TC1900007396.hg.1	12.01	12.18	11.43	13.46	11.76	11.86	13.14	1.46e-12	9.8e-12	KXD1	KxDL motif containing 1	Multiple_Complex
TC0900010578.hg.1	12.34	12.11	12.1	13.46	12.12	12.2	13.13	4.82e-10	1.97e-09	UBQLN1	ubiquilin 1	Multiple_Complex
TC1900008860.hg.1	11.47	11.44	9.66	13.46	11.09	11.46	13.31	9.32e-17	2.17e-15	LENG8	leukocyte receptor cluster (LRC) member 8	Multiple_Complex
TC0100014065.hg.1	10.57	10.48	9.05	13.46	10.01	10.89	10.15	4.24e-17	1.13e-15	EFCAB14	EF-hand calcium binding domain 14	Multiple_Complex
TC0700010619.hg.1	11.42	10.26	9.18	13.46	10.61	10.1	10.48	1.19e-16	2.65e-15	SCRN1	secernin 1	Multiple_Complex
TSUnmapped00000336.hg.1	10.49	9.45	8.64	13.46	9.47	9.59	12.63	1.2e-19	9.52e-18	RCC2	regulator of chromosome condensation 2	Coding
TC0900007475.hg.1	15.14	15.19	15.08	13.45	15.07	14.89	14.38	1.08e-11	5.98e-11	CBWD3	COBW domain containing 3	Multiple_Complex
TC0200015194.hg.1	12.36	13.26	13.78	13.45	14.92	13.89	11.91	2.05e-15	2.96e-14	TFPI	tissue factor pathway inhibitor (lipoprotein-associated coagulation inhibitor)	Multiple_Complex
TC0200011171.hg.1	12.53	12.49	10.87	13.45	11.16	11.64	13.68	2.3e-13	1.87e-12	SH3BP4	SH3-domain binding protein 4	Multiple_Complex
TC0800007809.hg.1	11.2	10.36	9.52	13.45	10.44	9.88	13.03	2.09e-16	4.27e-15	YTHDF3	YTH N(6)-methyladenosine RNA binding protein 3	Multiple_Complex
TC1200012644.hg.1	13.99	13.13	12.14	13.44	12.93	12.9	14.42	2.53e-13	2.03e-12	PA2G4	proliferation-associated 2G4	Multiple_Complex
TC1100008049.hg.1	13.74	12.05	12.26	13.44	13.02	12.17	13.78	2.22e-13	1.82e-12	BANF1	barrier to autointegration factor 1	Multiple_Complex
TC2100008559.hg.1	12.28	11.7	11.16	13.44	12.3	11.58	13.42	5.39e-14	5.09e-13	C21orf59	chromosome 21 open reading frame 59	Multiple_Complex
TC1000007603.hg.1	11.24	11.21	9.74	13.44	11.32	11.31	12.61	1.62e-16	3.45e-15	FAM21A	family with sequence similarity 21, member A	Multiple_Complex
TC0400009379.hg.1	15.38	15.38	15.02	13.43	15.31	15.25	13.76	1.09e-14	1.27e-13	SPCS3	signal peptidase complex subunit 3	Multiple_Complex
TC0800010607.hg.1	15.2	14.49	14.26	13.43	15.99	15.23	16.23	1.83e-12	1.2e-11	ASPH	aspartate beta-hydroxylase	Multiple_Complex
TC1700008180.hg.1	12.1	11.71	10.97	13.43	12.07	11.39	12.94	3.98e-12	2.44e-11	UBE2Z	ubiquitin-conjugating enzyme E2Z	Multiple_Complex
TC0700009061.hg.1	14.31	14.04	12.78	13.42	14.17	13.64	14.51	2.3e-10	9.9e-10	CALU	calumenin	Multiple_Complex
TC0400010465.hg.1	12.96	13.07	12.08	13.42	13.32	12.34	13.99	5.69e-12	3.36e-11	UGDH	UDP-glucose 6-dehydrogenase	Multiple_Complex
TC0100010123.hg.1	13.35	11.52	12.02	13.42	12.72	12.3	11.65	3.33e-12	2.07e-11	FDPS	farnesyl diphosphate synthase	Multiple_Complex
TC0800007311.hg.1	8.98	10.37	8.92	13.42	9.42	10.47	9.98	8.85e-17	2.08e-15	ADGRA2	adhesion G protein-coupled receptor A2	Multiple_Complex
TC1900011094.hg.1	11.83	11.33	10.38	13.41	10.29	11.32	11.99	2.16e-13	1.77e-12	RASIP1	Ras interacting protein 1	Multiple_Complex
TC1700008563.hg.1	10.54	9.78	8.77	13.41	9.89	9.56	12.5	6.46e-16	1.12e-14	DCAF7	DDB1 and CUL4 associated factor 7	Multiple_Complex
TC0700011554.hg.1	10.14	10.38	10.55	13.4	11.07	10.73	12.46	2.78e-13	2.2e-12	PMS2P3	PMS1 homolog 2, mismatch repair system component pseudogene 3	Multiple_Complex
TC0800007007.hg.1	11.45	9.99	9.86	13.4	10.77	10.82	10.51	5.37e-15	6.79e-14	TNFRSF10C	tumor necrosis factor receptor superfamily, member 10c, decoy without an intracellular domain	Multiple_Complex
TC1100013022.hg.1	11.52	9.57	8.55	13.4	9.71	9.9	9.83	1.03e-16	2.36e-15	FADS2	fatty acid desaturase 2	Multiple_Complex
TC1500008984.hg.1	15.53	15.8	15.96	13.39	15.86	15.74	13.68	1.84e-17	5.67e-16	NOP10	NOP10 ribonucleoprotein	Multiple_Complex
TC0600013719.hg.1	15.27	15.63	15.94	13.39	15.85	15.69	13.87	8.21e-17	1.96e-15	DYNLT1	dynein, light chain, Tctex-type 1	Multiple_Complex
TC0500011352.hg.1	8.25	11.27	9.71	13.39	10.8	7.15	11.88	2.67e-18	1.19e-16	EDIL3	EGF-like repeats and discoidin I-like domains 3	Multiple_Complex
TC1700010690.hg.1	12.25	12.11	11.47	13.38	12.42	12.44	13.66	1.35e-11	7.37e-11	NT5C3B	5-nucleotidase, cytosolic IIIB	Multiple_Complex
TC0900008345.hg.1	11.82	11.84	11.82	13.38	11.38	11.4	12.89	1.29e-11	7.05e-11	RAD23B	RAD23 homolog B, nucleotide excision repair protein	Multiple_Complex
TC0600010948.hg.1	11.33	10.84	10.36	13.38	10.59	10.76	12.66	4.26e-15	5.58e-14	NUP153	nucleoporin 153kDa	Multiple_Complex
TC1600007037.hg.1	10.67	10.58	9.77	13.38	10.67	11.05	13.39	2.63e-16	5.21e-15	NPIPA7	nuclear pore complex interacting protein family, member A7	Coding
TC0100009480.hg.1	9.94	9.56	7.71	13.38	9.67	9.21	12.5	8.7e-21	1.19e-18	HIPK1	homeodomain interacting protein kinase 1	Multiple_Complex
TC0200016643.hg.1	6.98	6.97	6.1	13.38	6.76	7.37	8.71	6.86e-22	1.69e-19	DNMT3A	DNA (cytosine-5-)-methyltransferase 3 alpha	Multiple_Complex
TC0300013908.hg.1	13.67	13.16	14.52	13.37	14.07	14.52	12.02	2.27e-14	2.4e-13	FXR1	fragile X mental retardation, autosomal homolog 1	Multiple_Complex
TC1200011543.hg.1	13.57	12.93	11.72	13.37	13.45	12.42	14.26	6.48e-13	4.7e-12	PGAM1	Homo sapiens phosphoglycerate mutase 1 (brain), mRNA (cDNA clone MGC:8462 IMAGE:2821567), complete cds.; Homo sapiens phosphoglycerate mutase 1 (brain), mRNA (cDNA clone MGC:19732 IMAGE:3604026), complete cds.; Homo sapiens phosphoglycerate mutase 1 (brain), mRNA (cDNA clone MGC:15086 IMAGE:4299008), complete cds.; Homo sapiens phosphoglycerate mutase 1 (brain), mRNA (cDNA clone MGC:61519 IMAGE:5…	Multiple_Complex
TC0600010542.hg.1	12.1	11.64	10.83	13.37	12.62	12.33	13.17	5.03e-14	4.8e-13	SERPINB6	serpin peptidase inhibitor, clade B (ovalbumin), member 6	Multiple_Complex
TC1800009229.hg.1	10.34	10.14	8.81	13.37	9.98	10.18	11.92	1.28e-16	2.83e-15	SMAD4	SMAD family member 4	Multiple_Complex
TC1200012574.hg.1	9.77	9.48	7.71	13.37	9.85	9.36	12.3	5.99e-16	1.05e-14	TULP3	tubby like protein 3	Multiple_Complex
TC0200008261.hg.1	14.35	14.03	14.4	13.36	14.82	14.8	13.53	1.05e-11	5.87e-11	VAMP5	vesicle associated membrane protein 5	Multiple_Complex
TC0100013897.hg.1	11.64	11.73	8.87	13.36	11.96	11.83	13.78	1.1e-18	5.72e-17	P3H1	prolyl 3-hydroxylase 1	Multiple_Complex
TC1000010725.hg.1	10.96	10.07	9.65	13.36	11.08	10.64	13.31	1.38e-19	1.06e-17	CCDC6	coiled-coil domain containing 6	Multiple_Complex
TC2200007318.hg.1	8.51	8.13	6.46	13.36	7.86	8.1	10.3	1.68e-16	3.54e-15	H1F0	H1 histone family, member 0	Multiple_Complex
TC1700008342.hg.1	10.44	11.14	10.13	13.35	10.66	10.92	10.05	4.01e-14	3.95e-13	PCTP	phosphatidylcholine transfer protein	Multiple_Complex
TC1900009752.hg.1	11.42	10.6	9.32	13.35	11.07	11	12.93	9.77e-16	1.59e-14	PRDX2	peroxiredoxin 2	Multiple_Complex
TC0200010545.hg.1	9.07	9.92	8.23	13.35	9.58	10.88	14.14	1.27e-17	4.21e-16	NRP2	neuropilin 2	Multiple_Complex
TC0600010235.hg.1	8.19	8.37	7.92	13.35	8.4	8.75	9.81	2.28e-16	4.62e-15	MLLT4	myeloid/lymphoid or mixed-lineage leukemia; translocated to, 4	Multiple_Complex
TC0100014855.hg.1	7.62	8.91	8.53	13.34	8.25	7.94	7.85	1.28e-15	1.99e-14	GBP4	guanylate binding protein 4	Multiple_Complex
TC1200012829.hg.1	14.72	15.24	15.32	13.33	15.14	15.05	14.14	1.02e-12	7.08e-12	NDUFA12	NADH dehydrogenase (ubiquinone) 1 alpha subcomplex, 12	Multiple_Complex
TC0300009016.hg.1	12.72	11.47	10.84	13.33	11.61	12.34	12.98	4.65e-13	3.48e-12	ATP1B3	ATPase, Na+/K+ transporting, beta 3 polypeptide	Multiple_Complex
TC0100016035.hg.1	10.13	10.05	9.8	13.33	10.73	10.75	10.92	1.61e-15	2.41e-14	ETV3	ets variant 3	Multiple_Complex
TC0400007913.hg.1	12.2	12.7	11.49	13.32	12.17	12.13	13.41	2.14e-11	1.12e-10	2011-09-01	septin 11	Multiple_Complex
TC0200006891.hg.1	12.2	11.81	10.98	13.32	11.04	11.75	13.41	2.58e-15	3.56e-14	RHOB	ras homolog family member B	Coding
TC1400007300.hg.1	15.61	15.27	15.99	13.31	15.36	15.39	13.81	1.57e-15	2.37e-14	PSMA3	proteasome subunit alpha 3	Multiple_Complex
TC1300008533.hg.1	13.17	13.16	13.17	13.31	12.54	12.61	14.24	1.12e-10	5.13e-10	HSPH1	heat shock 105kDa/110kDa protein 1	Multiple_Complex
TC1600010476.hg.1	11.68	11.91	11.07	13.31	10.88	12.21	13.03	1.32e-15	2.05e-14	CSNK2A2	casein kinase 2, alpha prime polypeptide	Multiple_Complex
TC0Y00006882.hg.1	11.92	11.61	11.3	13.31	11.61	12.26	13.14	1.03e-12	7.13e-12	SLC25A6	solute carrier family 25 (mitochondrial carrier; adenine nucleotide translocator), member 6	Multiple_Complex
TC1600011494.hg.1	15.13	15.26	15.73	13.3	15.75	14.66	13.66	4.57e-16	8.36e-15	ARL6IP1	ADP-ribosylation factor like GTPase 6 interacting protein 1	Multiple_Complex
TC0200015009.hg.1	14.24	14.69	14.92	13.29	14.04	14.75	13.25	9.61e-13	6.72e-12	ATF2	activating transcription factor 2	Multiple_Complex
TC0200007473.hg.1	13.66	13.75	14.66	13.29	14.13	13.88	12.68	4.91e-12	2.94e-11	CRIPT	cysteine-rich PDZ-binding protein	Multiple_Complex
TC1900008432.hg.1	12.07	10.69	9.94	13.29	11.79	11.51	14.14	1.02e-15	1.65e-14	EHD2	EH domain containing 2	Multiple_Complex
TC1000007701.hg.1	14.54	14.66	14.75	13.28	14.26	14.48	13.32	6.18e-12	3.62e-11	TFAM	transcription factor A, mitochondrial	Multiple_Complex
TC1400010377.hg.1	12.89	12.46	11.06	13.28	11.87	11.88	13.7	1.08e-12	7.46e-12	AKT1	v-akt murine thymoma viral oncogene homolog 1	Multiple_Complex
TC1700007866.hg.1	10.94	10.66	9.98	13.28	11	10.76	12.58	4.81e-15	6.2e-14	NKIRAS2	NFKB inhibitor interacting Ras-like 2	Multiple_Complex
TC1200012043.hg.1	9.95	9.45	8.16	13.28	9.85	9.8	12.12	7.22e-16	1.23e-14	MED13L	mediator complex subunit 13-like	Multiple_Complex
TC1500010910.hg.1	15.41	15.68	15.76	13.27	15.62	15.67	13.8	1.88e-16	3.91e-15	RPS17	ribosomal protein S17	Multiple_Complex
TC0300012897.hg.1	15.91	16.07	15.68	13.26	15.69	15.82	15.23	1.33e-16	2.93e-15	SSR3	signal sequence receptor, gamma (translocon-associated protein gamma)	Multiple_Complex
TC2000006781.hg.1	14.58	15.09	15.21	13.26	14.49	14.85	13.45	2.11e-13	1.73e-12	SNRPB2	small nuclear ribonucleoprotein polypeptide B	Multiple_Complex
TC2000009965.hg.1	14.79	14.2	13.23	13.26	14.37	14.56	14.76	4.7e-13	3.51e-12	FKBP1A; MIR6869	FK506 binding protein 1A; microRNA 6869	Multiple_Complex
TC0200014108.hg.1	13.74	14.19	13.99	13.26	13.6	13.63	12.23	2.72e-11	1.4e-10	NIFK	nucleolar protein interacting with the FHA domain of MKI67	Multiple_Complex
TSUnmapped00000484.hg.1	12.78	12.62	10.21	13.26	12.76	11.84	14.73	6.49e-17	1.61e-15	HYOU1	hypoxia up-regulated 1	Coding
TC0100011721.hg.1	13.34	12.42	12.47	13.26	12.36	12.71	14.19	2.05e-10	8.93e-10	CAPN2	calpain 2, (m/II) large subunit	Multiple_Complex
TC0600013727.hg.1	11.76	11.79	10.86	13.26	12.25	10.75	12.46	1.13e-11	6.25e-11	EZR	ezrin	Multiple_Complex
TC1400009714.hg.1	13.26	12.56	11.55	13.25	12.99	12.21	13.49	2.23e-10	9.63e-10	TMED10	transmembrane p24 trafficking protein 10	Multiple_Complex
TC0300010310.hg.1	15.44	15.99	16.02	13.23	15.8	15.87	13.55	2.26e-16	4.57e-15	RPL32; SNORA7A	ribosomal protein L32; small nucleolar RNA, H/ACA box 7A	Multiple_Complex
TC1200008573.hg.1	13.33	12.57	11.97	13.23	13.04	12.92	13.78	1.33e-10	5.99e-10	SLC25A3; SNORA53	solute carrier family 25 (mitochondrial carrier; phosphate carrier), member 3; small nucleolar RNA, H/ACA box 53	Multiple_Complex
TC2200008594.hg.1	12.25	11.18	9.88	13.23	10.53	11.01	13.76	1.86e-19	1.39e-17	MYH9	myosin, heavy chain 9, non-muscle	Multiple_Complex
TC1900010016.hg.1	8.64	8.22	6.99	13.23	8.24	8.54	8.61	2.42e-17	7.09e-16	ISYNA1	inositol-3-phosphate synthase 1	Multiple_Complex
TC2200007035.hg.1	15.14	15.36	15.46	13.22	15.4	15.3	13.05	2.9e-17	8.22e-16	UQCR10	ubiquinol-cytochrome c reductase, complex III subunit X	Multiple_Complex
TC1300009638.hg.1	14.38	15.27	13.75	13.22	13.47	14.86	12.22	2.09e-13	1.72e-12	RPS26	Homo sapiens ribosomal protein S26, mRNA (cDNA clone MGC:104291 IMAGE:4287636), complete cds.	Multiple_Complex
TC0100018273.hg.1	12.71	12.4	11.15	13.22	12.47	12.27	14.26	1.9e-14	2.05e-13	ATP1A1	ATPase, Na+/K+ transporting, alpha 1 polypeptide	Multiple_Complex
TC0500006523.hg.1	12.77	12.18	11.55	13.22	12.45	12.08	13.41	4.31e-13	3.25e-12	NDUFS6	NADH dehydrogenase (ubiquinone) Fe-S protein 6, 13kDa (NADH-coenzyme Q reductase)	Multiple_Complex
TC0X00008001.hg.1	13.65	14	14.15	13.21	14.22	14.11	12.57	1.46e-12	9.78e-12	WBP5	WW domain binding protein 5	Coding
TSUnmapped00000205.hg.1	13.13	12.24	10.36	13.21	12.24	12.01	14.12	1.31e-15	2.03e-14	SURF4	surfeit 4	Coding
TC0900012225.hg.1	9.53	9.26	9.6	13.2	9.89	9.84	11.84	2.98e-14	3.04e-13	RNF38	ring finger protein 38	Multiple_Complex
TC1700008282.hg.1	15.04	14.73	14.88	13.19	15.15	14.65	14.15	1.59e-12	1.05e-11	NME1; NME1-NME2; NME2	NME/NM23 nucleoside diphosphate kinase 1; NME1-NME2 readthrough; NME/NM23 nucleoside diphosphate kinase 2	Multiple_Complex
TC0200015012.hg.1	15.13	14.51	14.33	13.19	14.11	14.46	13.73	2.21e-11	1.16e-10	ATP5G3	ATP synthase, H+ transporting, mitochondrial Fo complex subunit C3 (subunit 9)	Multiple_Complex
TC1500010020.hg.1	11.4	10.85	8.94	13.19	11.07	10.97	11.76	2.24e-15	3.18e-14	UBL7	ubiquitin-like 7	Multiple_Complex
TC0400008813.hg.1	15.64	15	16.23	13.18	16.03	16.11	12.24	5.2e-19	3.21e-17	MGST2	microsomal glutathione S-transferase 2	Multiple_Complex
TC0300008863.hg.1	13.19	12.45	11.69	13.18	12.51	12.37	13.95	3.88e-13	2.97e-12	CDV3	CDV3 homolog (mouse)	Multiple_Complex
TC0100015885.hg.1	9.52	9.4	8.54	13.18	8.91	9.45	11.66	1.95e-19	1.44e-17	GATAD2B	GATA zinc finger domain containing 2B	Multiple_Complex
TC1300009273.hg.1	15.47	15.82	16.29	13.17	16.26	16.27	13.3	4.5e-20	4.37e-18	COMMD6	COMM domain containing 6	Multiple_Complex
TC0300006552.hg.1	11.26	10.5	10.77	13.17	11.26	10.87	11.81	3.59e-12	2.22e-11	MTMR14	myotubularin related protein 14	Multiple_Complex
TC2000009357.hg.1	9.89	9.96	7.54	13.17	8.39	9.96	12.07	3.99e-19	2.56e-17	PREX1	phosphatidylinositol-3,4,5-trisphosphate-dependent Rac exchange factor 1	Multiple_Complex
TC0200007200.hg.1	8.2	8.37	8.23	13.17	12.19	10.45	13.36	5.29e-19	3.25e-17	LTBP1	latent transforming growth factor beta binding protein 1	Multiple_Complex
TC0100009788.hg.1	7.45	7.21	7.29	13.17	6.7	7.24	10.21	6.2e-19	3.69e-17	BCL9	B-cell CLL/lymphoma 9	Multiple_Complex
TC1200012803.hg.1	15.03	15.39	15.59	13.16	15.26	15.43	13.67	3.75e-15	4.99e-14	NACA	nascent polypeptide-associated complex alpha subunit	Multiple_Complex
TC1100011980.hg.1	14.26	14.78	15.12	13.16	14.53	14.92	13.79	1.92e-12	1.26e-11	TAF1D; SNORA8; SNORA18; SNORA40; SNORA1; SNORA25; SNORA32; SNORD5; MIR1304	TATA box binding protein associated factor 1D; small nucleolar RNA, H/ACA box 8; small nucleolar RNA, H/ACA box 18; small nucleolar RNA, H/ACA box 40; small nucleolar RNA, H/ACA box 1; small nucleolar RNA, H/ACA box 25; small nucleolar RNA, H/ACA box 32; small nucleolar RNA, C/D box 5; microRNA 1304	Multiple_Complex
TC1300006520.hg.1	14.5	14.75	15.03	13.16	14.55	14.68	12.89	1.15e-13	1e-12	SAP18	Sin3A associated protein 18kDa	Multiple_Complex
TC1600009608.hg.1	11.98	11.55	9.4	13.16	12.02	11.78	13.84	2e-18	9.43e-17	NOMO2	NODAL modulator 2	Multiple_Complex
TC1800006834.hg.1	14.32	14.56	14.95	13.15	14.3	14.45	12.99	2.2e-13	1.8e-12	SNRPD1	small nuclear ribonucleoprotein D1 polypeptide	Multiple_Complex
TC2200007327.hg.1	14.7	14.43	14.24	13.15	14.19	14.32	13.8	4.47e-11	2.21e-10	POLR2F; MIR4534; MIR6820	polymerase (RNA) II (DNA directed) polypeptide F; microRNA 4534; microRNA 6820	Multiple_Complex
TC0X00010329.hg.1	13.57	13.51	13.93	13.15	13.89	13.43	12.05	6.59e-11	3.15e-10	TSPAN6	tetraspanin 6	Multiple_Complex
TC1100011331.hg.1	11.6	10.66	9.83	13.15	11.17	10.43	12.36	2.05e-12	1.33e-11	PPP1CA	protein phosphatase 1, catalytic subunit, alpha isozyme	Multiple_Complex
TC0600014264.hg.1	10.2	9.61	9.43	13.15	10.2	9.96	11.56	6.76e-15	8.33e-14	DDAH2	dimethylarginine dimethylaminohydrolase 2	Multiple_Complex
TC1900009859.hg.1	9.03	8.9	9.51	13.15	8.93	9.07	11.9	6.84e-17	1.68e-15	BRD4	bromodomain containing 4	Multiple_Complex
TC0600009310.hg.1	12.58	12.17	12.49	13.14	13.83	12.48	11.28	7.27e-13	5.22e-12	GJA1	gap junction protein alpha 1	Multiple_Complex
TC0600009127.hg.1	12.28	11.43	11.22	13.14	11.11	11.31	11.12	1.31e-11	7.19e-11	AMD1	adenosylmethionine decarboxylase 1	Multiple_Complex
TC1600007362.hg.1	9.24	8.34	8.7	13.14	8.65	9.2	12.19	8.09e-17	1.93e-15	ATXN2L	ataxin 2-like	Multiple_Complex
TC0200008554.hg.1	15.16	15.39	15.77	13.13	15.54	15.44	13.02	2.96e-17	8.33e-16	COX5B	cytochrome c oxidase subunit Vb	Multiple_Complex
TC0700007271.hg.1	13.69	13.18	11.54	13.13	11.62	13.26	13.6	3.62e-13	2.79e-12	RALA	v-ral simian leukemia viral oncogene homolog A (ras related)	Multiple_Complex
TC1600007354.hg.1	12.64	12.03	9.52	13.13	12.16	11.32	14.29	6.6e-19	3.87e-17	EIF3C; EIF3CL	eukaryotic translation initiation factor 3, subunit C; eukaryotic translation initiation factor 3, subunit C-like	Multiple_Complex
TC1900011636.hg.1	12.48	11.97	10.69	13.13	11.41	10.93	13.46	5.53e-15	6.96e-14	UBE2M	ubiquitin-conjugating enzyme E2M	Multiple_Complex
TC0800010043.hg.1	12	11.52	11.1	13.13	11.59	11.32	11.94	4.08e-10	1.69e-09	PPP2CB	protein phosphatase 2, catalytic subunit, beta isozyme	Multiple_Complex
TC0700013419.hg.1	12.48	11.44	10.15	13.13	12.43	11.95	14.2	1.14e-16	2.56e-15	ARPC1A	actin related protein 2/3 complex subunit 1A	Multiple_Complex
TC0800009872.hg.1	11.43	10.74	9.97	13.13	9.77	11.21	12.67	1.9e-15	2.78e-14	TNFRSF10D	tumor necrosis factor receptor superfamily, member 10d, decoy with truncated death domain	Coding
TC2000007572.hg.1	10.43	10.47	9.2	13.13	10.68	10.17	11.6	3.85e-12	2.36e-11	NCOA3	nuclear receptor coactivator 3	Multiple_Complex
TC1700006702.hg.1	15.33	15.97	15.84	13.12	15.59	15.66	13.56	1.15e-16	2.58e-15	TXNDC17	thioredoxin domain containing 17	Multiple_Complex
TC0700010509.hg.1	15.29	15.39	15.1	13.12	15.2	14.65	14.05	5.75e-14	5.4e-13	CYCS	cytochrome c, somatic	Coding
TC1200010977.hg.1	13.83	12.76	12.74	13.12	12.84	12.83	13.89	1.38e-10	6.18e-10	CDK4	cyclin-dependent kinase 4	Multiple_Complex
TC1700012470.hg.1	12.96	11.91	10.63	13.12	12.18	11.44	13.78	4.36e-15	5.7e-14	H3F3B	H3 histone, family 3B (H3.3B)	Multiple_Complex
TC0200010083.hg.1	12.38	11.86	11.79	13.12	11.53	11.7	12.82	1.54e-11	8.3e-11	HNRNPA3; MIR4444-2; MIR4444-1	heterogeneous nuclear ribonucleoprotein A3; microRNA 4444-2; microRNA 4444-1	Multiple_Complex
TC2200007138.hg.1	11.08	10.56	9.68	13.12	11.41	10.78	12.47	1.61e-17	5.12e-16	FBXO7	F-box protein 7	Multiple_Complex
TC1600009855.hg.1	9.26	9.01	7.83	13.12	9.26	10.02	13.19	3.62e-19	2.34e-17	NPIPB6	nuclear pore complex interacting protein family, member B6	Coding
TC1200012591.hg.1	14.96	15.12	15.29	13.11	14.51	14.63	13.76	2.59e-14	2.69e-13	EMG1	EMG1 N1-specific pseudouridine methyltransferase	Multiple_Complex
TC1200011311.hg.1	14.55	14.23	14.67	13.11	13.86	14.94	14.61	5.3e-11	2.57e-10	NAP1L1	nucleosome assembly protein 1-like 1	Multiple_Complex
TC0600010962.hg.1	14.36	13.51	13.84	13.11	13.68	14.01	14.77	2.94e-11	1.51e-10	DEK	DEK proto-oncogene	Multiple_Complex
TC0700010185.hg.1	12.21	12.1	10.5	13.11	12.3	12.1	13.63	1.02e-12	7.07e-12	EIF2AK1	eukaryotic translation initiation factor 2-alpha kinase 1	Multiple_Complex
TC0600007800.hg.1	15.4	15.68	15.65	13.1	15.59	15.8	13.86	1.29e-16	2.84e-15	RPL10A	ribosomal protein L10a	Multiple_Complex
TC1700011731.hg.1	14.71	15.32	15.38	13.1	15.31	15.34	14.02	1.16e-14	1.34e-13	ATP5H	ATP synthase, H+ transporting, mitochondrial Fo complex subunit D	Multiple_Complex
TC0500009183.hg.1	13.63	13.47	14.07	13.1	13.69	13.86	12.69	2.12e-10	9.18e-10	MRPL22	mitochondrial ribosomal protein L22	Multiple_Complex
TC0500007114.hg.1	13.81	13.34	13.84	13.1	13.32	13.94	15.22	7e-13	5.05e-12	RAI14	retinoic acid induced 14	Multiple_Complex
TC0100010267.hg.1	13.48	12.83	11.62	13.1	11.57	12.71	11.3	2.15e-12	1.39e-11	DUSP23	dual specificity phosphatase 23	Multiple_Complex
TC1100008469.hg.1	10.56	9.41	7.35	13.1	9.41	8.62	11.8	4.39e-18	1.78e-16	SERPINH1	serpin peptidase inhibitor, clade H (heat shock protein 47), member 1, (collagen binding protein 1)	Multiple_Complex
TC0200012297.hg.1	14.62	14.35	14.76	13.09	14.16	14.11	13.33	2.77e-12	1.75e-11	SRSF7	serine/arginine-rich splicing factor 7	Multiple_Complex
TC1900009747.hg.1	12.65	11.83	11.49	13.09	12.5	11.89	12.69	1.74e-10	7.65e-10	C19orf43	chromosome 19 open reading frame 43	Multiple_Complex
TC0700013575.hg.1	10.99	10.94	10.83	13.09	11.78	10.98	11.87	4.05e-12	2.47e-11	STAG3L3; STAG3L2	stromal antigen 3-like 3 (pseudogene); stromal antigen 3-like 2 (pseudogene)	Multiple_Complex
TC1200012599.hg.1	10.36	10.86	11.2	13.09	11.01	11.01	11.34	1.82e-15	2.67e-14	AEBP2	AE binding protein 2	Multiple_Complex
TC0600007842.hg.1	14.37	14.15	14.31	13.08	13.95	13.88	12.74	3.46e-10	1.45e-09	SRSF3	serine/arginine-rich splicing factor 3	Multiple_Complex
TC0100014226.hg.1	13.91	14.1	14.23	13.08	14.12	14.45	13.27	1.74e-10	7.67e-10	C1orf123	chromosome 1 open reading frame 123	Multiple_Complex
TC1100006812.hg.1	12.91	13.86	13.83	13.08	12.65	13.68	11.74	3.04e-13	2.38e-12	ZNF143	zinc finger protein 143	Multiple_Complex
TC2100007492.hg.1	12.02	10.5	9.7	13.08	10.43	10.64	12.67	1.47e-17	4.76e-16	U2AF1	U2 small nuclear RNA auxiliary factor 1	Multiple_Complex
TC0200015397.hg.1	12.96	12.47	14.1	13.07	13.42	13.68	11.5	8.57e-13	6.06e-12	CLK1	CDC like kinase 1	Multiple_Complex
TC1100011838.hg.1	12.27	12.4	11.59	13.07	11.95	11.99	13.28	6.07e-12	3.57e-11	PICALM	phosphatidylinositol binding clathrin assembly protein	Multiple_Complex
TC0900010482.hg.1	7.04	8.15	7.4	13.07	8.31	8.51	6.13	1.53e-17	4.92e-16	GNA14	guanine nucleotide binding protein (G protein), alpha 14	Multiple_Complex
TC1900011774.hg.1	15.9	15.69	14.19	13.06	15.1	15.2	15.46	2.98e-16	5.8e-15	EMP3	epithelial membrane protein 3	Multiple_Complex
TC1500008335.hg.1	8.71	8.22	7.33	13.06	8.45	7.57	9.62	1.54e-17	4.92e-16	FURIN	furin (paired basic amino acid cleaving enzyme)	Multiple_Complex
TSUnmapped00000293.hg.1	9.27	7.62	6.8	13.06	7.93	8.1	12.22	4.64e-22	1.26e-19	RCC2	regulator of chromosome condensation 2	NonCoding
TC1700007720.hg.1	14.99	15.4	15.65	13.05	15.05	15.04	13.9	7.77e-16	1.31e-14	PSMB3	proteasome subunit beta 3	Multiple_Complex
TC1100013173.hg.1	14.38	14.97	14.78	13.05	14.82	14.58	13.37	4.42e-14	4.29e-13	C11orf98; LBHD1	chromosome 11 open reading frame 98; LBH domain containing 1	Multiple_Complex
TC0400007593.hg.1	14.05	14.63	14.73	13.05	14.2	14.51	12.72	3.73e-14	3.72e-13	SRP72	signal recognition particle 72kDa	Multiple_Complex
TC0400010282.hg.1	12.48	12.33	11.1	13.05	11.09	12.14	12.63	9.99e-11	4.61e-10	SEL1L3	sel-1 suppressor of lin-12-like 3 (C. elegans)	Multiple_Complex
TC1700012100.hg.1	10.45	10.24	8.24	13.05	9.87	9.99	12.35	3.85e-18	1.6e-16	CSNK1D	casein kinase 1, delta	Multiple_Complex
TC2000008237.hg.1	9.84	9.56	8.53	13.05	9.56	9.01	11.88	1e-15	1.62e-14	MAVS	Jeck2013 ANTISENSE, coding, INTERNAL, OVEXON, UTR3 best transcript NM_020746	NonCoding
TC0300011628.hg.1	7.5	9.05	6.28	13.05	7.05	7.82	10.53	4.36e-20	4.29e-18	ROBO1	roundabout guidance receptor 1	Multiple_Complex
TC0200008971.hg.1	15	15.22	15.1	13.04	15.04	14.76	13.95	2.43e-13	1.96e-12	CBWD2	COBW domain containing 2	Multiple_Complex
TC1000008423.hg.1	14.18	14.01	14.8	13.04	14.05	13.96	12.23	1.46e-13	1.25e-12	RPP30	ribonuclease P/MRP 30kDa subunit	Multiple_Complex
TC0100018288.hg.1	10.64	10.56	8.85	13.04	9.68	10.13	11.14	2.57e-14	2.67e-13	PLEKHO1	pleckstrin homology domain containing, family O member 1	Multiple_Complex
TC2200007495.hg.1	10.22	9.28	7.39	13.04	8.79	9.55	9.73	3.53e-18	1.49e-16	SREBF2	sterol regulatory element binding transcription factor 2	Multiple_Complex
TC0200007908.hg.1	8.21	9.14	4.9	13.04	9.37	6.38	9.4	2.52e-21	4.58e-19	ANTXR1	anthrax toxin receptor 1	Multiple_Complex
TC0300012773.hg.1	17.45	17.38	17.35	13.03	17.33	17.49	17.7	2.57e-20	2.8e-18	TM4SF1	transmembrane 4 L six family member 1	Multiple_Complex
TC2000009953.hg.1	9.87	9.89	8.64	13.03	9.72	9.49	11.44	5.9e-17	1.48e-15	OSBPL2	oxysterol binding protein-like 2	Multiple_Complex
TC0600011960.hg.1	9.19	8.87	8.52	13.03	9.24	8.6	11.18	1.5e-14	1.67e-13	TNFRSF21	tumor necrosis factor receptor superfamily, member 21	Multiple_Complex
TSUnmapped00000103.hg.1	9.43	8.63	6.85	13.03	8.43	7.61	12.4	4.51e-18	1.82e-16	MLXIP	MLX interacting protein	NonCoding
TC1200010779.hg.1	7.62	7.48	7.38	13.03	7.83	7.7	7.55	4.82e-19	3e-17	KRT8	keratin 8, type II	Multiple_Complex
TC0300012596.hg.1	14.49	14.52	14.06	13.02	14.42	14.33	13.88	1.88e-10	8.25e-10	COPB2	coatomer protein complex subunit beta 2 (beta prime)	Multiple_Complex
TC0200015447.hg.1	13.74	13.84	14.78	13.02	13.81	14.02	12.5	1.03e-10	4.75e-10	SUMO1	small ubiquitin-like modifier 1	Multiple_Complex
TC1500009221.hg.1	10.67	11.67	10.59	13.02	11.09	11.4	12.21	2.05e-13	1.69e-12	TP53BP1	tumor protein p53 binding protein 1	Multiple_Complex
TC1800006589.hg.1	10.36	10.17	9.15	13.02	10.25	11.56	11.22	2.47e-15	3.44e-14	PTPRM	protein tyrosine phosphatase, receptor type, M	Multiple_Complex
TC0400012891.hg.1	9.95	9.56	10.25	13.02	10.06	9.67	11.03	3.25e-12	2.03e-11	NELFA; MIR943	negative elongation factor complex member A; microRNA 943	Multiple_Complex
TC1900006488.hg.1	10.11	8.86	7.79	13.02	9.22	8.42	12.18	4.67e-16	8.51e-15	PTBP1; MIR4745	polypyrimidine tract binding protein 1; microRNA 4745	Multiple_Complex
TC0800011620.hg.1	3.65	4.16	4.7	13.02	4.56	4.03	3.96	3.37e-22	9.77e-20	ENPP2	ectonucleotide pyrophosphatase/phosphodiesterase 2	Multiple_Complex
TC0800012427.hg.1	13.98	14.17	14.49	13.01	13.91	14.11	13.06	6.04e-11	2.91e-10	STAU2	staufen double-stranded RNA binding protein 2	Multiple_Complex
TC2000008279.hg.1	14.72	14.16	13.96	13.01	13.82	13.31	14.27	5.67e-11	2.74e-10	PCNA	proliferating cell nuclear antigen	Multiple_Complex
TC1200009247.hg.1	13.62	13.15	11.14	13.01	13.53	12.92	14.56	2.31e-14	2.44e-13	TMED2	transmembrane p24 trafficking protein 2	Multiple_Complex
TC0200013902.hg.1	11.28	11.44	10.59	13.01	11.1	11.2	11.74	1.05e-11	5.83e-11	RGPD5; RGPD8	RANBP2-like and GRIP domain containing 5; RANBP2-like and GRIP domain containing 8	Multiple_Complex
TC1400009732.hg.1	12.5	11.13	10.44	13.01	12.45	12.24	11.78	2.84e-12	1.79e-11	C14orf1	chromosome 14 open reading frame 1	Multiple_Complex
TC1700008984.hg.1	13.54	12.38	10.95	13	11.44	12.99	13.11	4e-16	7.46e-15	SEC14L1; SCARNA16; SNHG20; MIR6516	SEC14-like lipid binding 1; small Cajal body-specific RNA 16; small nucleolar RNA host gene 20; microRNA 6516	Multiple_Complex
TC1700010810.hg.1	12.63	12.29	11.51	13	12.18	12.27	13.07	2.59e-10	1.11e-09	LSM12	LSM12 homolog	Multiple_Complex
TC0700013388.hg.1	11	11.1	10.96	13	11.71	11.2	11.86	3.3e-11	1.67e-10	STAG3L1	stromal antigen 3-like 1 (pseudogene)	Multiple_Complex
TC0200012095.hg.1	10.43	9.93	9.58	13	10.44	10.73	11.95	8.02e-13	5.7e-12	SUPT7L	SPT7-like STAGA complex gamma subunit	Multiple_Complex
TC0500013358.hg.1	14.11	14.21	14.82	12.99	14.38	14.14	13.03	2.24e-13	1.83e-12	SKP1	S-phase kinase-associated protein 1	Multiple_Complex
TC0300009789.hg.1	10.79	12.13	9.58	12.99	10.27	11.43	12.34	4.38e-16	8.08e-15	ST6GAL1	ST6 beta-galactosamide alpha-2,6-sialyltranferase 1	Multiple_Complex
TC0100009902.hg.1	12.23	11.61	11.96	12.99	11.17	11.53	11.9	2.57e-10	1.1e-09	PRPF3	pre-mRNA processing factor 3	Multiple_Complex
TC1600010490.hg.1	11.43	11.11	9.31	12.99	10.59	11.12	12.81	2.58e-15	3.56e-14	CNOT1; SNORA50A	CCR4-NOT transcription complex subunit 1; small nucleolar RNA, H/ACA box 50A	Multiple_Complex
TC0900008969.hg.1	10.16	9.49	7.67	12.99	8.44	8.55	12.5	4.05e-20	4e-18	ABL1	ABL proto-oncogene 1, non-receptor tyrosine kinase	Multiple_Complex
TC0200016420.hg.1	15.14	15.33	15.7	12.98	15.31	15.19	13.16	4.71e-17	1.24e-15	MRPL33	mitochondrial ribosomal protein L33	Multiple_Complex
TC1500007979.hg.1	14.49	14.11	14.76	12.98	14.62	14.34	13.23	1.04e-11	5.79e-11	PSMA4	proteasome subunit alpha 4	Multiple_Complex
TC1100007217.hg.1	10.58	11.45	11	12.98	10.31	11.26	11.59	1.26e-14	1.44e-13	QSER1	glutamine and serine rich 1	Multiple_Complex
TC0200008655.hg.1	10.75	9.23	8.56	12.98	9.79	10.41	12.55	4.36e-18	1.77e-16	MAP4K4	mitogen-activated protein kinase kinase kinase kinase 4	Multiple_Complex
TC0300013949.hg.1	7.86	8.02	7.23	12.98	7.29	8.12	8.73	2.07e-16	4.23e-15	SATB1	SATB homeobox 1	Multiple_Complex
TC0100007659.hg.1	10.96	10.33	9.54	12.97	10.39	10.45	12.54	1.12e-15	1.79e-14	KHDRBS1	KH domain containing, RNA binding, signal transduction associated 1	Multiple_Complex
TC0100013497.hg.1	9.94	8.8	7.86	12.97	9.47	9.43	11.77	5.39e-17	1.37e-15	SRSF4	serine/arginine-rich splicing factor 4	Multiple_Complex
TC0100007457.hg.1	6.6	6.26	6.35	12.97	6.62	6.47	6.54	2.47e-21	4.58e-19	LIN28A	lin-28 homolog A (C. elegans)	Multiple_Complex
TC1400010632.hg.1	9.68	10.13	9.31	12.96	9.41	9.68	9.54	1.8e-13	1.5e-12	GPATCH2L	G-patch domain containing 2 like	Multiple_Complex
TC1000010022.hg.1	10.11	9.93	9.69	12.96	11.27	10.12	11.91	2.82e-16	5.54e-15	PIP4K2A	phosphatidylinositol-5-phosphate 4-kinase, type II, alpha	Multiple_Complex
TC1200006649.hg.1	15.2	14.82	14.19	12.95	14.94	14.57	14.42	3.98e-14	3.93e-13	TPI1	triosephosphate isomerase 1	Multiple_Complex
TC0100015196.hg.1	14.8	14.26	14.92	12.95	14.45	14.21	13.09	2.63e-12	1.67e-11	PSMA5	proteasome subunit alpha 5	Multiple_Complex
TC0500012965.hg.1	12.71	11.48	11.09	12.95	12.75	11.67	13.73	9.91e-14	8.79e-13	LMAN2	lectin, mannose-binding 2	Multiple_Complex
TC1100011643.hg.1	11.28	10.6	10.11	12.95	10.86	11.55	11.98	2.31e-13	1.88e-12	ARRB1	arrestin, beta 1	Multiple_Complex
TC1100011794.hg.1	10.06	10.3	9.63	12.95	9.32	11.58	11.52	2.3e-11	1.2e-10	PRCP	prolylcarboxypeptidase	Multiple_Complex
TC0200012260.hg.1	13.5	13.49	13.81	12.94	13.36	13.6	12.05	3.89e-11	1.94e-10	CEBPZ	CCAAT/enhancer binding protein (C/EBP), zeta	Multiple_Complex
TC0400008641.hg.1	11.42	12.72	11.84	12.94	11.96	12.82	12.27	1.09e-11	6.06e-11	FAT4	FAT atypical cadherin 4	Multiple_Complex
TC0100014531.hg.1	12.89	12.27	11.58	12.94	11.9	12.76	13.69	1.57e-12	1.04e-11	WLS	wntless Wnt ligand secretion mediator	Multiple_Complex
TC0600008348.hg.1	11.22	11.93	11.75	12.94	11.61	12.08	11.12	1.73e-10	7.61e-10	ZNF451	zinc finger protein 451	Multiple_Complex
TC0300006605.hg.1	14.49	15.09	14.94	12.92	14.68	15.15	13.96	2.19e-14	2.33e-13	ATG7	autophagy related 7	Multiple_Complex
TC0900009346.hg.1	13.87	14.23	14.56	12.92	14.02	14.05	12.99	4.79e-11	2.35e-10	CBWD1	COBW domain containing 1	Multiple_Complex
TC0300012790.hg.1	13.21	13.02	13.21	12.92	12.94	13.02	11.49	4.15e-10	1.72e-09	TMEM183B	transmembrane protein 183B	Multiple_Complex
TC0100008692.hg.1	11.76	11.59	11.07	12.92	11.21	11.71	12.49	1.38e-11	7.51e-11	SRSF11	serine/arginine-rich splicing factor 11	Multiple_Complex
TC0100010514.hg.1	10.3	10.36	9.32	12.92	10.09	10.08	11.23	7.23e-17	1.76e-15	MPZL1	myelin protein zero-like 1	Multiple_Complex
TC0300014090.hg.1	13.85	14.3	11.87	12.91	13.11	12.24	14.12	4.33e-12	2.63e-11	ATP13A3	ATPase type 13A3	Multiple_Complex
TC1700012344.hg.1	13.92	14.55	14.43	12.9	14.43	14.51	13.78	1e-10	4.61e-10	GABARAP	GABA(A) receptor-associated protein	Multiple_Complex
TC1800009029.hg.1	13.56	13.86	13.46	12.9	12.77	13.74	9.99	1.03e-18	5.47e-17	CYB5A	cytochrome b5 type A (microsomal)	Multiple_Complex
TC0300012029.hg.1	12.43	11.86	11.08	12.9	11.48	11.65	13.61	3.24e-15	4.38e-14	NAA50	N(alpha)-acetyltransferase 50, NatE catalytic subunit	Multiple_Complex
TC1600011364.hg.1	10.52	10.33	9.15	12.9	9.78	11.06	13.35	4.7e-15	6.07e-14	NPIPB5	nuclear pore complex interacting protein family, member B5	Multiple_Complex
TC0M00006454.hg.1	14.58	14.41	14.7	12.89	14.3	13.95	13.24	5.17e-12	3.07e-11	ND6	NADH dehydrogenase, subunit 6 (complex I)	Multiple_Complex
TC1500010292.hg.1	14.13	13.69	14	12.89	14.57	14.39	13.05	7.48e-12	4.29e-11	SEC11A	SEC11 homolog A, signal peptidase complex subunit	Multiple_Complex
TC0300010999.hg.1	12.51	12.37	11.83	12.89	12.07	12.38	13.93	9.77e-13	6.83e-12	MAP4	microtubule associated protein 4	Multiple_Complex
TC0700009145.hg.1	8.69	10.87	6.07	12.89	10.94	6.84	7.46	9.44e-17	2.2e-15	MEST	mesoderm specific transcript	Multiple_Complex
TC0X00007561.hg.1	11.13	10.77	10.03	12.89	10.69	10.9	12.67	8.81e-14	7.92e-13	NONO	non-POU domain containing, octamer-binding	Multiple_Complex
TC0100015572.hg.1	10.23	10.2	9.21	12.89	9.81	9.88	12.07	1.15e-14	1.34e-13	SRGAP2B	SLIT-ROBO Rho GTPase activating protein 2B	Multiple_Complex
TC1600007521.hg.1	10.8	8.98	8.52	12.89	9.36	9.27	12.05	3.4e-19	2.22e-17	FUS	FUS RNA binding protein	Multiple_Complex
TC1600009883.hg.1	11.53	10.34	10.1	12.88	11.1	10.59	13.19	1.74e-15	2.58e-14	TUFM; MIR4721	Tu translation elongation factor, mitochondrial; microRNA 4721	Multiple_Complex
TC1000011938.hg.1	9.35	9.41	9.31	12.88	9.76	9.66	10.83	2.41e-14	2.53e-13	SHTN1	shootin 1	Multiple_Complex
TC0200016464.hg.1	10.19	11.27	11.66	12.87	10.72	11.37	7.17	2.69e-19	1.84e-17	APLF	aprataxin and PNKP like factor	Multiple_Complex
TC1000008529.hg.1	9.78	10.23	9.36	12.87	10.06	10.75	11.77	8.29e-14	7.51e-13	CCNJ	cyclin J	Multiple_Complex
TC0700008568.hg.1	10.65	9.44	8.34	12.87	9.67	9.14	12.86	5.83e-19	3.52e-17	SRRT	serrate, RNA effector molecule	Multiple_Complex
TC0700009236.hg.1	13.41	13.79	12.86	12.85	12.56	12.37	13.89	5.25e-11	2.55e-10	CALD1	caldesmon 1	Multiple_Complex
TC2200007013.hg.1	11.99	12.32	11.09	12.85	11.2	12.01	12.84	8.89e-12	5.04e-11	EWSR1	EWS RNA binding protein 1	Multiple_Complex
TC0100018478.hg.1	9.12	9.79	8.95	12.85	9.5	9.76	11.42	2.57e-14	2.67e-13	NBPF10	neuroblastoma breakpoint family, member 10	Multiple_Complex
TC0600008066.hg.1	10.42	9.59	8.54	12.85	10	9.91	11.8	2.4e-15	3.36e-14	KLHDC3	kelch domain containing 3	Multiple_Complex
TC1200007615.hg.1	10.03	9.52	9	12.85	9.73	9.49	12.09	2.23e-14	2.37e-13	DIP2B	disco-interacting protein 2 homolog B	Multiple_Complex
TC0600007377.hg.1	17.34	17.43	16.99	12.84	16.45	16.59	16.58	1.41e-20	1.72e-18	HIST1H2BM	histone cluster 1, H2bm	Coding
TC1200012716.hg.1	14.85	15.15	15.34	12.84	15	15.06	12.9	1.11e-17	3.77e-16	COX6A1	cytochrome c oxidase subunit VIa polypeptide 1	Multiple_Complex
TC0500007738.hg.1	12.41	13.12	11.03	12.84	11.83	12.31	14.16	1.98e-13	1.64e-12	MAP1B	microtubule associated protein 1B	Multiple_Complex
TC1900007622.hg.1	11.62	12.67	12.58	12.84	12.2	13.05	11.39	6.16e-12	3.61e-11	ZNF254	zinc finger protein 254	Multiple_Complex
TC2000009376.hg.1	11.93	11.66	10.52	12.84	11.59	11.64	13.24	4.27e-14	4.17e-13	STAU1	staufen double-stranded RNA binding protein 1	Multiple_Complex
TC1000012117.hg.1	9.01	10.71	10.15	12.84	12.37	11.53	8.14	7.02e-18	2.61e-16	CHST15	carbohydrate (N-acetylgalactosamine 4-sulfate 6-O) sulfotransferase 15	Multiple_Complex
TC1300008517.hg.1	14.87	15.16	15.19	12.83	14.87	14.93	14.08	3.91e-14	3.87e-13	HMGB1	high mobility group box 1	Multiple_Complex
TC2000010027.hg.1	12.34	12.56	11.91	12.83	11.8	12.56	13.52	2.25e-10	9.7e-10	TMEM189-UBE2V1	TMEM189-UBE2V1 readthrough	Multiple_Complex
TC0700009693.hg.1	11.25	11.25	10.98	12.83	10.95	11.81	12.38	2.36e-11	1.23e-10	AGAP3	ArfGAP with GTPase domain, ankyrin repeat and PH domain 3	Multiple_Complex
TC0700008358.hg.1	9.39	10.67	9.61	12.82	12.64	10.16	9.29	4.99e-17	1.29e-15	COL1A2	collagen, type I, alpha 2	Multiple_Complex
TC1300007794.hg.1	9.6	10.05	8.29	12.82	9.4	10.29	11.15	1.44e-16	3.11e-15	FARP1; MIR3170	FERM, ARH/RhoGEF and pleckstrin domain protein 1; microRNA 3170	Multiple_Complex
TC0400010242.hg.1	6.03	6.35	6.8	12.82	6.69	6.51	6.02	7.26e-21	1.04e-18	PPARGC1A	peroxisome proliferator-activated receptor gamma, coactivator 1 alpha	Multiple_Complex
TC1600009102.hg.1	10.9	11.23	10.98	12.81	10.65	11.16	12.09	4.97e-10	2.03e-09	RNPS1	RNA binding protein S1, serine-rich domain	Multiple_Complex
TC1700010762.hg.1	11.47	11.18	10.92	12.81	10.11	11.52	13.08	1.32e-11	7.2e-11	VAT1	vesicle amine transport 1	Multiple_Complex
TC0100010798.hg.1	12.16	11.13	10.36	12.81	11.59	10.84	13.23	1.47e-13	1.26e-12	QSOX1	quiescin Q6 sulfhydryl oxidase 1	Multiple_Complex
TC0X00007889.hg.1	10.23	10.21	9.5	12.81	10.07	11.06	10.17	4.06e-14	4e-13	DIAPH2	diaphanous-related formin 2	Multiple_Complex
TC0100018315.hg.1	12.42	11.97	11.17	12.8	11.45	11.79	12.87	5.02e-11	2.45e-10	UCK2; MIR3658	uridine-cytidine kinase 2; microRNA 3658	Multiple_Complex
TC2200008576.hg.1	11.71	11.15	10.36	12.8	10.74	11.22	12.41	1.98e-14	2.13e-13	RBFOX2	RNA binding protein, fox-1 homolog (C. elegans) 2	Multiple_Complex
TC1100011092.hg.1	12.16	10.66	9.31	12.8	11.14	10.83	12.9	1.19e-13	1.04e-12	GANAB	glucosidase, alpha; neutral AB	Multiple_Complex
TC0600009843.hg.1	8.74	8.01	8.09	12.8	7.22	8.97	8.93	4.17e-16	7.74e-15	PLEKHG1	pleckstrin homology domain containing, family G (with RhoGef domain) member 1	Multiple_Complex
TC0200008263.hg.1	11.11	10.9	10.08	12.79	10.5	10.73	12.46	2.02e-14	2.17e-13	USP39	ubiquitin specific peptidase 39	Multiple_Complex
TC1500010072.hg.1	8.72	7.66	6.61	12.79	8.17	7.88	11.35	2.2e-15	3.13e-14	SIN3A	SIN3 transcription regulator family member A	Multiple_Complex
TC0600009712.hg.1	12.58	12.86	12.27	12.78	12.82	13.66	14.22	1.45e-10	6.46e-10	UTRN	utrophin	Multiple_Complex
TC0100009658.hg.1	10.28	10.17	9.02	12.78	9.66	10.22	12.15	2.89e-15	3.95e-14	SRGAP2C	SLIT-ROBO Rho GTPase activating protein 2C	Multiple_Complex
TC2200009351.hg.1	11.02	9.73	9.01	12.78	10.14	9.98	12.16	3.24e-16	6.24e-15	CSNK1E	casein kinase 1, epsilon	Coding
TC0100016625.hg.1	9.66	8.75	8.46	12.78	9.27	9.25	10.77	2.24e-17	6.64e-16	GLUL	glutamate-ammonia ligase	Multiple_Complex
TC0100018298.hg.1	8.25	8.11	6.38	12.78	7.83	7.68	10.91	6e-19	3.61e-17	INTS3	integrator complex subunit 3	Multiple_Complex
TC0300013912.hg.1	14.56	15.01	15.35	12.77	15.03	15.08	13.04	4.16e-16	7.74e-15	DNAJB11	DnaJ (Hsp40) homolog, subfamily B, member 11	Coding
TC0400008922.hg.1	13.43	13.18	13.42	12.77	12.96	13.17	11.74	8.13e-11	3.82e-10	LSM6	LSM6 homolog, U6 small nuclear RNA and mRNA degradation associated	Multiple_Complex
TC0500009652.hg.1	12.82	12.38	11.71	12.77	12.46	11.45	13.45	3.56e-10	1.49e-09	HNRNPAB	heterogeneous nuclear ribonucleoprotein A/B	Multiple_Complex
TC0100008845.hg.1	10.33	11.64	12.23	12.77	8.71	12.86	11.74	6.43e-16	1.11e-14	ADGRL2	adhesion G protein-coupled receptor L2	Multiple_Complex
TC1700011476.hg.1	11.64	10.82	10.28	12.77	10.89	10.63	11.6	1.86e-11	9.86e-11	GNA13	guanine nucleotide binding protein (G protein), alpha 13	Multiple_Complex
TC0100018390.hg.1	9.78	9.23	9.28	12.77	8.57	9.82	11.92	1.9e-14	2.05e-13	SLC35E2	solute carrier family 35, member E2	Multiple_Complex
TC1000008908.hg.1	13.67	13.98	14.14	12.76	14.1	14.09	12.6	2.17e-12	1.4e-11	SHOC2	SHOC2 leucine-rich repeat scaffold protein	Multiple_Complex
TC1700007017.hg.1	14.3	13.94	14.08	12.76	14.83	14.05	13.41	4.02e-12	2.46e-11	SNORD49A; SNORD65; LRRC75A-AS1	small nucleolar RNA, C/D box 49A; small nucleolar RNA, C/D box 65; LRRC75A antisense RNA 1	Multiple_Complex
TC0300007136.hg.1	12.4	11.49	11.03	12.76	12.24	11.66	11.55	2.25e-10	9.69e-10	CTNNB1	catenin (cadherin-associated protein), beta 1	Multiple_Complex
TC0100010185.hg.1	10.49	10.42	9.43	12.76	9.86	10.59	11.27	2.06e-15	2.98e-14	APOA1BP	apolipoprotein A-I binding protein	Multiple_Complex
TC0100018389.hg.1	10.61	9.74	9.73	12.76	10.31	9.73	12.01	1.49e-13	1.27e-12	CDK11A	cyclin-dependent kinase 11A	Multiple_Complex
TC0300010358.hg.1	10.46	9.59	8.5	12.76	9.65	9.76	12.25	2.23e-17	6.64e-16	XPC	xeroderma pigmentosum, complementation group C	Multiple_Complex
TC1600007441.hg.1	10.88	9.41	8.88	12.76	10.29	9.58	12.05	5.06e-17	1.3e-15	PPP4C	protein phosphatase 4, catalytic subunit	Multiple_Complex
TC1600008657.hg.1	10.83	10.8	10.21	12.75	10.69	10.75	12.24	4.09e-13	3.11e-12	USP10	ubiquitin specific peptidase 10	Multiple_Complex
TC0800008321.hg.1	7.06	7.87	5.88	12.75	6.48	8.14	7.05	3.1e-17	8.65e-16	LAPTM4B	lysosomal protein transmembrane 4 beta	Multiple_Complex
TC0400007345.hg.1	5.89	7.49	6.33	12.75	7.46	7.11	7.07	9.83e-19	5.28e-17	LIMCH1	LIM and calponin homology domains 1	Multiple_Complex
TC0200013257.hg.1	12.49	12.56	10.48	12.74	12.02	11.91	13.66	8.75e-13	6.18e-12	TGOLN2	trans-golgi network protein 2	Multiple_Complex
TC1600010181.hg.1	12.03	11.39	10.48	12.74	10.4	9.81	12.52	3.53e-16	6.76e-15	NETO2	neuropilin (NRP) and tolloid (TLL)-like 2	Multiple_Complex
TC1400007098.hg.1	11.68	11.36	9.85	12.74	11.48	11.45	13.22	9.59e-16	1.56e-14	ARF6	ADP-ribosylation factor 6	Multiple_Complex
TC0300011452.hg.1	13.69	13.92	14.5	12.73	14.17	13.98	12.07	5.82e-14	5.45e-13	UBA3	ubiquitin-like modifier activating enzyme 3	Multiple_Complex
TC1500009785.hg.1	11.34	11.22	10.63	12.73	10.98	11.14	11.74	1.04e-11	5.8e-11	CLPX	caseinolytic mitochondrial matrix peptidase chaperone subunit	Multiple_Complex
TC1500010730.hg.1	14.47	15.13	15.15	12.72	14.97	14.53	13.7	4.54e-14	4.4e-13	HYPK	huntingtin interacting protein K	Multiple_Complex
TC0500012147.hg.1	9.05	8.13	6.99	12.72	8.42	7.9	11.13	1.47e-17	4.76e-16	HNRNPA0	heterogeneous nuclear ribonucleoprotein A0	Multiple_Complex
TC0X00009582.hg.1	14.65	14.61	15.04	12.71	14.71	14.86	12.92	5.18e-15	6.6e-14	UXT	ubiquitously expressed prefoldin like chaperone	Multiple_Complex
TC1900007456.hg.1	10.73	12.01	11.96	12.71	11.39	12.21	7.7	3.66e-20	3.66e-18	ZNF253	zinc finger protein 253	Multiple_Complex
TC1900008329.hg.1	11.96	11.29	10.19	12.71	10.47	10.56	11.81	4.3e-14	4.2e-13	VASP	vasodilator-stimulated phosphoprotein	Multiple_Complex
TC1600011330.hg.1	11.26	10.27	9.24	12.71	10.37	9.73	12.81	1.55e-16	3.31e-15	ATP6V0C	ATPase, H+ transporting, lysosomal 16kDa, V0 subunit c	Multiple_Complex
TC1100011089.hg.1	11.19	10.2	9.01	12.71	9.97	10.14	12.56	1.2e-17	4e-16	MTA2	metastasis associated 1 family member 2	Multiple_Complex
TC0800008122.hg.1	6.99	6.81	6.05	12.71	6.65	7.21	7.83	9.98e-18	3.46e-16	E2F5	E2F transcription factor 5, p130-binding	Multiple_Complex
TC1900008020.hg.1	12.45	11.38	9.74	12.7	11.23	10.56	13.3	5.91e-14	5.53e-13	ACTN4	actinin, alpha 4	Multiple_Complex
TC0900010386.hg.1	8.69	9.42	7.52	12.7	11.59	9.59	9.87	4.41e-18	1.79e-16	TMEM2	transmembrane protein 2	Multiple_Complex
TC0500010788.hg.1	15.11	15.51	15.31	12.69	15.56	15.39	15.45	1.37e-14	1.54e-13	IL6ST	interleukin 6 signal transducer	Multiple_Complex
TC0100008055.hg.1	11.62	11.14	10.08	12.69	10.54	11.63	12.55	1.95e-14	2.1e-13	TIE1	tyrosine kinase with immunoglobulin-like and EGF-like domains 1	Multiple_Complex
TC0300014082.hg.1	10.86	10.9	10.7	12.69	11.08	10.78	12.34	1.83e-12	1.2e-11	ETV5	ets variant 5	Multiple_Complex
TC1400010693.hg.1	10.6	10.3	10.04	12.69	11.14	10.33	12.16	5.59e-13	4.11e-12	KLC1	kinesin light chain 1	Multiple_Complex
TC1700010248.hg.1	11.04	10.1	9.42	12.69	9.45	9.95	11.71	3.15e-17	8.79e-16	GIT1	G protein-coupled receptor kinase interacting ArfGAP 1	Multiple_Complex
TC0100018480.hg.1	9.2	9.88	9.18	12.69	9.96	9.98	11.54	4.31e-16	7.97e-15	NBPF14	neuroblastoma breakpoint family, member 14	Coding
TC1600009524.hg.1	9.07	8.73	8.62	12.69	9.54	9.56	12.78	9.56e-17	2.23e-15	NPIPA5	nuclear pore complex interacting protein family, member A5	Coding
TC0700010760.hg.1	7.94	6.92	6.58	12.69	6.96	8	10.49	3.93e-14	3.89e-13	ELMO1	engulfment and cell motility 1	Multiple_Complex
TC0700010437.hg.1	12.1	11.58	11.98	12.68	12.7	12.24	10.78	5.48e-11	2.66e-10	RAPGEF5	Rap guanine nucleotide exchange factor 5	Multiple_Complex
TC0700009211.hg.1	11.39	11.14	10.03	12.68	10.68	11.91	12.25	9.13e-13	6.42e-12	EXOC4	exocyst complex component 4	Multiple_Complex
TC1700007907.hg.1	10.53	9.84	9.2	12.68	9.91	9.22	12.66	1.43e-16	3.1e-15	TUBG2	tubulin, gamma 2	Multiple_Complex
TC1400008341.hg.1	9.85	8.98	6.66	12.68	9.01	8.71	13.33	1.66e-21	3.35e-19	DYNC1H1	dynein, cytoplasmic 1, heavy chain 1	Multiple_Complex
TC1500009731.hg.1	14.34	14.18	14.77	12.67	13.91	14.28	12.91	9.66e-14	8.61e-13	FAM96A	family with sequence similarity 96, member A	Multiple_Complex
TC1100007785.hg.1	12.67	12.01	11.4	12.67	11.76	11.99	13.46	1.46e-11	7.89e-11	TMEM109	transmembrane protein 109	Multiple_Complex
TSUnmapped00000445.hg.1	12.57	11.74	11.32	12.67	11.55	11.56	12.57	2.18e-11	1.14e-10	FBL	fibrillarin	Coding
TC0100009949.hg.1	11.6	10.88	10.89	12.67	11.47	11.16	11.77	3.17e-10	1.34e-09	PSMD4	proteasome 26S subunit, non-ATPase 4	Multiple_Complex
TC0800006837.hg.1	11.06	8.96	10.16	12.67	10.78	7.5	10.28	2.66e-18	1.19e-16	TUSC3	tumor suppressor candidate 3	Multiple_Complex
TSUnmapped00000488.hg.1	11	10.99	9.65	12.66	11.22	10.83	12.12	3.8e-15	5.04e-14	ZDHHC3	zinc finger, DHHC-type containing 3	Coding
TC0100018489.hg.1	11.02	10.06	10.46	12.66	10.26	9.91	10.68	2.77e-13	2.2e-12	VPS72	vacuolar protein sorting 72 homolog (S. cerevisiae)	Multiple_Complex
TC1900009382.hg.1	7.63	8.2	7.39	12.66	7.95	8.44	9.02	1.92e-16	3.98e-15	PTPRS	protein tyrosine phosphatase, receptor type, S	Multiple_Complex
TC0800008080.hg.1	15.64	15.75	16.49	12.65	16.28	16.7	14.08	1.28e-18	6.54e-17	FABP5	fatty acid binding protein 5 (psoriasis-associated)	Multiple_Complex
TC1300009583.hg.1	11.42	11.35	10.78	12.65	11.77	12.01	11.66	2.05e-10	8.9e-10	DOCK9	dedicator of cytokinesis 9	Multiple_Complex
TC1600007255.hg.1	10.63	10.78	9.24	12.65	9.93	10.7	11.99	1.47e-15	2.24e-14	RBBP6	retinoblastoma binding protein 6	Multiple_Complex
TC1600011487.hg.1	9.79	9.66	8.86	12.65	9.91	10.16	12.69	2.77e-15	3.8e-14	NPIPA8	nuclear pore complex interacting protein family, member A8	Coding
TC1200006643.hg.1	12.51	11.03	11.4	12.64	12.19	12.02	13.18	1.01e-10	4.64e-10	PTMS	parathymosin	Multiple_Complex
TC1200007866.hg.1	11.71	10.76	10.67	12.64	11.31	10.83	12.29	4.47e-11	2.2e-10	SHMT2	serine hydroxymethyltransferase 2 (mitochondrial)	Multiple_Complex
TC0600009059.hg.1	8.9	9.47	7.19	12.64	8.3	8.77	10.46	5.16e-16	9.24e-15	FOXO3	forkhead box O3	Multiple_Complex
TC0400012938.hg.1	5.63	5.61	6.57	12.64	5.9	5.77	4.7	1.14e-19	9.11e-18	RASGEF1B	RasGEF domain family member 1B	Multiple_Complex
TC1500007529.hg.1	11.89	12.23	11.36	12.63	11.36	12.63	13.21	7.36e-12	4.23e-11	USP3	ubiquitin specific peptidase 3	Multiple_Complex
TC1500008187.hg.1	9.15	10.12	9.78	12.63	9.78	10.35	10.93	8.1e-17	1.93e-15	AKAP13; MIR7706	A kinase (PRKA) anchor protein 13; microRNA 7706	Multiple_Complex
TC1300008892.hg.1	11.59	12.44	12.82	12.62	12.44	13.44	10.19	6.4e-16	1.11e-14	LPAR6	lysophosphatidic acid receptor 6	Multiple_Complex
TC0200008233.hg.1	11.44	10.86	10.27	12.62	11.31	10.61	12.36	1.29e-14	1.47e-13	KCMF1	potassium channel modulatory factor 1	Multiple_Complex
TC0300013938.hg.1	10.13	9.67	10.15	12.62	10	10.57	11.15	1.96e-11	1.04e-10	VGLL4	vestigial-like family member 4	Multiple_Complex
TC0X00011168.hg.1	11.59	9.2	9.47	12.62	11.54	10.68	12.46	6.73e-14	6.2e-13	BCAP31	B-cell receptor-associated protein 31	Multiple_Complex
TC1300008660.hg.1	8.49	8.31	7.68	12.62	8.29	8.29	11.05	6.73e-19	3.89e-17	PROSER1	proline and serine rich 1	Multiple_Complex
TC1700008186.hg.1	5.41	5.52	5.55	12.62	5.65	5.91	9.26	3.14e-22	9.23e-20	IGF2BP1	insulin-like growth factor 2 mRNA binding protein 1	Multiple_Complex
TC1100012981.hg.1	12.78	12.8	12.06	12.61	12.68	13.6	14.47	3.34e-13	2.6e-12	RCN1	reticulocalbin 1, EF-hand calcium binding domain	Multiple_Complex
TC0600011376.hg.1	11.36	10.51	9.91	12.61	10.61	10.87	11.97	4.03e-14	3.97e-13	PPP1R18	protein phosphatase 1, regulatory subunit 18	Multiple_Complex
TC0700008010.hg.1	10.31	10.23	9.24	12.61	10.45	10.42	12.45	7.14e-15	8.72e-14	GTF2I	general transcription factor IIi	Multiple_Complex
TC1600008427.hg.1	10.91	10	7.88	12.61	10.41	10.92	12.06	3.5e-14	3.5e-13	ZNRF1	zinc and ring finger 1, E3 ubiquitin protein ligase	Multiple_Complex
TC1900009588.hg.1	10.12	9.84	10.21	12.61	9.86	10.18	10.03	5.05e-12	3.02e-11	ZNF121	zinc finger protein 121	Multiple_Complex
TC2200007312.hg.1	17.65	17.69	17.62	12.6	17.56	17.6	16.93	1.99e-22	6.48e-20	LGALS1	lectin, galactoside-binding, soluble, 1	Multiple_Complex
TC0500009987.hg.1	13.15	12.36	12.44	12.6	12.95	12.05	13.62	7.43e-11	3.51e-10	MED10	mediator complex subunit 10	Multiple_Complex
TC1700010732.hg.1	9.7	8.95	7.48	12.6	8.64	8.41	10	3.76e-14	3.75e-13	FAM134C	family with sequence similarity 134, member C	Multiple_Complex
TC0200010438.hg.1	15.33	15.52	15.97	12.59	16.09	15.79	13.42	7.51e-19	4.23e-17	NDUFB3	NADH dehydrogenase (ubiquinone) 1 beta subcomplex, 3, 12kDa	Coding
TC0700012044.hg.1	15.5	15.36	15.6	12.59	15.43	15.55	13.79	3.23e-18	1.38e-16	FIS1	fission, mitochondrial 1	Multiple_Complex
TC0400010636.hg.1	15.8	15.33	15.05	12.59	14.44	15.19	13.25	4.11e-18	1.69e-16	OCIAD2	OCIA domain containing 2	Multiple_Complex
TC0900006969.hg.1	14.29	14.62	14.97	12.59	14.64	14.6	12.17	3.85e-17	1.05e-15	CHMP5	charged multivesicular body protein 5	Multiple_Complex
TC0200016591.hg.1	14.56	14.47	14.19	12.59	14.19	14.08	13.38	9.14e-11	4.25e-10	BZW1	basic leucine zipper and W2 domains 1	Multiple_Complex
TC0700007132.hg.1	10.37	10.32	7.93	12.59	10.56	10.85	13.67	1.24e-15	1.94e-14	FKBP9	FK506 binding protein 9	Multiple_Complex
TC1000008643.hg.1	11.26	9.94	8.17	12.59	10.55	10.7	10.67	1.44e-16	3.12e-15	SCD	stearoyl-CoA desaturase (delta-9-desaturase)	Multiple_Complex
TC0300012527.hg.1	9.31	9.5	8	12.59	8.87	9.46	11.41	9.5e-19	5.14e-17	MSL2	male-specific lethal 2 homolog (Drosophila)	Coding
TC1700012093.hg.1	9.4	8.4	6.92	12.59	8.36	8.26	10.64	4.19e-17	1.13e-15	FASN	fatty acid synthase	Multiple_Complex
TC0200012252.hg.1	11.18	11.2	10.46	12.58	11.24	11.05	11.86	9.91e-11	4.57e-10	STRN	striatin, calmodulin binding protein	Multiple_Complex
TC0500007549.hg.1	9.22	8.55	7.3	12.58	8.18	8.93	10.83	1.18e-17	3.95e-16	ZSWIM6	zinc finger, SWIM-type containing 6	Multiple_Complex
TC0100010571.hg.1	6.91	7.11	7.86	12.58	10.2	7.85	7.66	3.15e-16	6.08e-15	PRRX1	paired related homeobox 1	Multiple_Complex
TC1100007906.hg.1	11.87	11.24	10.05	12.57	12.2	11.23	13.92	4.57e-16	8.36e-15	RTN3	reticulon 3	Multiple_Complex
TC2000008267.hg.1	10.83	9.66	8.91	12.56	8.94	10.3	8.88	9.67e-16	1.57e-14	RASSF2	Ras association (RalGDS/AF-6) domain family member 2	Multiple_Complex
TC1200009253.hg.1	9.18	9.28	7.81	12.56	9.18	9.07	10.52	5.79e-17	1.46e-15	ATP6V0A2	ATPase, H+ transporting, lysosomal V0 subunit a2	Multiple_Complex
TC0X00007798.hg.1	10.52	12.61	12.2	12.55	12.19	11.8	9.44	2.17e-17	6.51e-16	KLHL4	kelch-like family member 4	Multiple_Complex
TC1000011203.hg.1	11.98	11.6	10.44	12.55	12.24	11.6	13.13	3.04e-14	3.1e-13	ANXA11	annexin A11	Multiple_Complex
TC1400007761.hg.1	12.36	11	10.77	12.55	11.74	10.47	12.75	2.41e-14	2.53e-13	AHSA1	AHA1, activator of heat shock 90kDa protein ATPase homolog 1 (yeast)	Multiple_Complex
TC1900009227.hg.1	14.3	13.57	13.43	12.54	13.26	13.66	12.5	6.44e-11	3.08e-10	LSM7	LSM7 homolog, U6 small nuclear RNA and mRNA degradation associated	Multiple_Complex
TC1200011099.hg.1	12.16	12.16	10.87	12.54	12.57	13.38	13.68	5.12e-14	4.88e-13	GNS	glucosamine (N-acetyl)-6-sulfatase	Multiple_Complex
TC0900011626.hg.1	10.58	9.92	9.96	12.54	10.63	10.3	12.21	1.35e-12	9.1e-12	CIZ1	CDKN1A interacting zinc finger protein 1	Multiple_Complex
TC1200011909.hg.1	15.23	15.59	15.85	12.53	15.49	15.47	14.01	1.19e-16	2.66e-15	VPS29	VPS29 retromer complex component	Multiple_Complex
TC0900011519.hg.1	11.91	11.42	10.87	12.53	11.83	11.53	12.13	4.86e-10	1.99e-09	PPP6C	protein phosphatase 6, catalytic subunit	Multiple_Complex
TC1700009969.hg.1	12.33	10.98	9.74	12.53	11.28	11.24	12.65	8.03e-14	7.28e-13	FLII	flightless I actin binding protein	Multiple_Complex
TC0400011578.hg.1	11	10.65	11.68	12.53	10.09	10.69	10.31	5.74e-13	4.21e-12	CASP6	caspase 6	Multiple_Complex
TC0100009770.hg.1	9.46	9.89	9.15	12.53	10.18	10.34	11.77	7.01e-15	8.6e-14	NBPF12	neuroblastoma breakpoint family, member 12	Multiple_Complex
TC0500011775.hg.1	5.62	6.7	7.77	12.53	8.48	7.68	6.4	1.53e-14	1.71e-13	SEMA6A	sema domain, transmembrane domain (TM), and cytoplasmic domain, (semaphorin) 6A	Multiple_Complex
TC1200008748.hg.1	14.52	14.57	14.58	12.52	14.11	14.26	13.09	4.72e-12	2.84e-11	PWP1	PWP1 homolog, endonuclein	Multiple_Complex
TC2200009259.hg.1	10.31	10.76	10.02	12.52	10.87	10.27	11.54	3.09e-11	1.57e-10	SMTN	smoothelin	Multiple_Complex
TC0400011087.hg.1	10.46	10.29	9.87	12.52	10.11	11.05	11.84	5.51e-15	6.95e-14	CCNI	cyclin I	Multiple_Complex
TC0600010565.hg.1	10.23	10.27	9.02	12.52	9.44	8.85	11.08	1.99e-14	2.15e-13	TUBB2A	tubulin, beta 2A class IIa	Multiple_Complex
TC1100013004.hg.1	10.74	10.17	9.01	12.52	10.71	10.47	12.43	1.27e-16	2.81e-15	CTNND1	catenin (cadherin-associated protein), delta 1	Multiple_Complex
TC1100009210.hg.1	11.08	10.13	8.69	12.52	10.11	10.13	12.61	1.74e-18	8.38e-17	ARCN1	archain 1	Multiple_Complex
TC0100015580.hg.1	9.73	10.01	9.36	12.52	9.88	10.51	11.44	1.72e-14	1.88e-13	NBPF20	neuroblastoma breakpoint family, member 20	Coding
TC0100018506.hg.1	9.86	9.81	9.92	12.52	9.91	9.59	11.23	3.06e-13	2.4e-12	YY1AP1	YY1 associated protein 1	Multiple_Complex
TC1900009062.hg.1	10.56	9.68	7.67	12.52	8.66	9.19	11.97	5.1e-19	3.15e-17	TRIM28	tripartite motif containing 28	Multiple_Complex
TC0X00009867.hg.1	5.69	6.04	5.55	12.52	5.89	5.67	6.12	3.24e-21	5.39e-19	SPIN4	spindlin family, member 4	Coding
TC1200010109.hg.1	14.81	14.99	15	12.51	14.7	15.25	13.45	2.41e-16	4.83e-15	LDHB	lactate dehydrogenase B	Multiple_Complex
TC1700007602.hg.1	11.46	11.94	10.99	12.51	10.99	11.5	12.86	1.53e-13	1.3e-12	TAF15	TATA box binding protein associated factor 15	Multiple_Complex
TC0100016548.hg.1	11.59	10.84	9.97	12.51	9.33	10.5	11.92	8.78e-15	1.05e-13	ABL2	ABL proto-oncogene 2, non-receptor tyrosine kinase	Multiple_Complex
TC1200008916.hg.1	11.23	10.78	9.49	12.51	10.99	10.71	12.48	9.88e-16	1.6e-14	PTPN11	protein tyrosine phosphatase, non-receptor type 11	Multiple_Complex
TC0700008181.hg.1	8.25	8.66	8.17	12.51	9	9.6	10.48	1.71e-14	1.88e-13	GNAI1	guanine nucleotide binding protein (G protein), alpha inhibiting activity polypeptide 1	Multiple_Complex
TC1800007850.hg.1	9.81	11.25	8.32	12.5	10.36	8.61	9.41	9.24e-17	2.16e-15	COLEC12	collectin sub-family member 12	Multiple_Complex
TC0200014584.hg.1	14.23	14.88	14.92	12.49	14.58	14.58	13.43	4.88e-15	6.27e-14	MMADHC	methylmalonic aciduria (cobalamin deficiency) cblD type, with homocystinuria	Multiple_Complex
TC2000007627.hg.1	14.47	14.05	14.41	12.49	13.94	13.95	13.19	5.02e-12	3e-11	CSE1L	CSE1 chromosome segregation 1-like (yeast)	Multiple_Complex
TC0500006442.hg.1	12.82	11.7	11.73	12.49	12.07	12.5	13.46	4.19e-12	2.55e-11	SDHA	succinate dehydrogenase complex subunit A, flavoprotein (Fp)	Multiple_Complex
TC0700006783.hg.1	10.65	11.1	9.97	12.49	12.64	12.1	9.24	3.72e-15	4.96e-14	TSPAN13	tetraspanin 13	Multiple_Complex
TC0900012157.hg.1	10.19	9.62	8.21	12.49	8.69	9.45	11.14	1.82e-17	5.62e-16	AKAP2	A kinase (PRKA) anchor protein 2	Multiple_Complex
TC2000009440.hg.1	9.1	9.26	7.55	12.49	8.75	9.49	11.25	1.8e-18	8.68e-17	ADNP	activity-dependent neuroprotector homeobox	Multiple_Complex
TC1200009445.hg.1	8.98	8.65	7.14	12.49	9.03	9.02	11.43	5.07e-14	4.83e-13	SFSWAP	splicing factor, suppressor of white-apricot family	Multiple_Complex
TC1000011683.hg.1	12.69	12.21	11.26	12.48	12.24	12.13	13.13	4.48e-10	1.84e-09	ACTR1A	ARP1 actin-related protein 1 homolog A, centractin alpha (yeast)	Multiple_Complex
TC1400009426.hg.1	11.86	10.99	10.88	12.48	11.92	11.28	12.54	1.26e-11	6.89e-11	MAX	MYC associated factor X	Multiple_Complex
TC1100009649.hg.1	10.84	10.91	10.74	12.48	11.19	11.33	12.3	1.15e-11	6.35e-11	SIRT3	sirtuin 3	Multiple_Complex
TC0100006840.hg.1	11.4	10.49	9.74	12.48	10.3	10.18	11.7	3.09e-11	1.57e-10	TARDBP	TAR DNA binding protein	Multiple_Complex
TC2000009604.hg.1	10.06	10.17	6.96	12.48	8.43	8.7	11.16	4.81e-18	1.92e-16	PMEPA1	prostate transmembrane protein, androgen induced 1	Multiple_Complex
TC1900008059.hg.1	9.69	9.56	9.13	12.48	9.77	9.62	11.72	4.02e-17	1.09e-15	SUPT5H	SPT5 homolog, DSIF elongation factor subunit	Multiple_Complex
TC0100017028.hg.1	8.49	8.59	7.19	12.48	7.69	8.64	10.1	1.05e-16	2.4e-15	PPP1R15B	protein phosphatase 1, regulatory subunit 15B	Coding
TC0600013431.hg.1	8.17	8.33	8.1	12.48	7.77	8.56	8.34	2.96e-17	8.33e-16	PLAGL1; HYMAI	pleiomorphic adenoma gene-like 1; hydatidiform mole associated and imprinted (non-protein coding)	Multiple_Complex
TC1100013130.hg.1	5.9	6.04	5.66	12.48	6.29	6.1	5.82	3.33e-21	5.49e-19	IGF2; INS-IGF2	insulin-like growth factor 2; INS-IGF2 readthrough	Multiple_Complex
TC0200009959.hg.1	13.58	13.74	13.83	12.47	13.32	13.71	12.86	1.93e-10	8.46e-10	DYNC1I2	dynein, cytoplasmic 1, intermediate chain 2	Multiple_Complex
TC0300011815.hg.1	13.52	12.73	10.47	12.47	14.28	10.82	14.66	2.57e-18	1.16e-16	DCBLD2	discoidin, CUB and LCCL domain containing 2	Multiple_Complex
TC2100008286.hg.1	11.51	10.01	9.39	12.47	9.87	10	12.13	2.01e-14	2.16e-13	U2AF1	U2 small nuclear RNA auxiliary factor 1	Multiple_Complex
TC1100011719.hg.1	13.91	14.3	14.14	12.46	13.85	14.33	13.61	1.27e-10	5.73e-10	CLNS1A	chloride channel, nucleotide-sensitive, 1A	Multiple_Complex
TC0300008171.hg.1	13.14	12.84	13.53	12.46	12.6	12.54	11.56	3.42e-10	1.44e-09	TRMT10C	tRNA methyltransferase 10C, mitochondrial RNase P subunit	Coding
TC0900007085.hg.1	10.95	11.26	9.37	12.46	10.79	11.37	11.96	1.7e-11	9.12e-11	TESK1; MIR4667	testis-specific kinase 1; microRNA 4667	Multiple_Complex
TC2200006681.hg.1	9.97	10	9.91	12.46	9.79	9.91	12.02	5.08e-13	3.77e-12	CRKL	v-crk avian sarcoma virus CT10 oncogene homolog-like	Multiple_Complex
TC0100017079.hg.1	10.1	9.63	7.73	12.46	9.19	9.88	11.29	2.8e-17	7.99e-16	SLC41A1	solute carrier family 41 (magnesium transporter), member 1	Multiple_Complex
TC1900007436.hg.1	9.05	8.81	8.51	12.46	8.93	8.34	11.85	3.88e-14	3.85e-13	GATAD2A; MIR640	GATA zinc finger domain containing 2A; microRNA 640	Multiple_Complex
TC0600009669.hg.1	9.69	12	11.97	12.45	8.92	11.22	13.45	9.15e-18	3.24e-16	ADGRG6	adhesion G protein-coupled receptor G6	Multiple_Complex
TC1600010858.hg.1	10.43	10.4	9.89	12.45	9.67	9.72	11.78	2.92e-15	3.99e-14	RFWD3	ring finger and WD repeat domain 3	Multiple_Complex
TC0700013468.hg.1	14.76	14.77	14.93	12.44	15.14	14.94	13.15	2.14e-16	4.37e-15	NDUFB2	NADH dehydrogenase (ubiquinone) 1 beta subcomplex, 2, 8kDa	Multiple_Complex
TC0200014550.hg.1	13.38	14.35	14.63	12.44	13.56	14.15	12.14	2.31e-15	3.24e-14	ORC4	origin recognition complex subunit 4	Multiple_Complex
TC0100007798.hg.1	10.38	9.42	8.31	12.44	9.6	9.09	11.46	6.53e-16	1.13e-14	THRAP3	thyroid hormone receptor associated protein 3	Multiple_Complex
TC0300011048.hg.1	9.58	9.35	8.01	12.44	8.86	9.19	11.75	5.69e-17	1.44e-15	QRICH1	glutamine-rich 1	Multiple_Complex
TC0300006925.hg.1	14.12	14.1	13.81	12.43	14.55	14.75	14.26	2.9e-13	2.29e-12	TGFBR2	transforming growth factor beta receptor II	Multiple_Complex
TC0200015348.hg.1	12.76	13.31	13.41	12.43	12.86	13.05	11.41	8.96e-13	6.3e-12	SF3B1	splicing factor 3b, subunit 1, 155kDa	Multiple_Complex
TC0600009789.hg.1	10.01	10.65	9.46	12.43	9.55	10.31	11.37	2.74e-14	2.83e-13	TAB2	TGF-beta activated kinase 1/MAP3K7 binding protein 2	Multiple_Complex
TC0800007086.hg.1	10.97	9.75	9.16	12.43	10.26	9.95	12.06	4.98e-15	6.39e-14	DPYSL2	dihydropyrimidinase-like 2	Multiple_Complex
TC0700012461.hg.1	8.65	9.02	7.41	12.43	9.34	9.49	11.49	6.25e-15	7.74e-14	WASL	Wiskott-Aldrich syndrome-like	Multiple_Complex
TC0600011232.hg.1	16.48	16.39	16.19	12.42	15.25	15.59	15.48	9.27e-19	5.05e-17	HIST1H1B	histone cluster 1, H1b	Multiple_Complex
TC1200012640.hg.1	15.35	15.36	15.57	12.42	15.54	15.46	13.59	6.43e-19	3.8e-17	BLOC1S1	biogenesis of lysosomal organelles complex-1, subunit 1	Multiple_Complex
TC1100013100.hg.1	14.75	15.09	15.32	12.42	15.26	15.12	13.25	3.2e-15	4.33e-14	ATP5L	ATP synthase, H+ transporting, mitochondrial Fo complex subunit G	Multiple_Complex
TC0900006970.hg.1	9.78	8.77	8.65	12.42	9.19	9.2	11.24	3.76e-16	7.13e-15	NFX1	nuclear transcription factor, X-box binding 1	Multiple_Complex
TC1600011045.hg.1	10.02	8.66	7.42	12.42	9.6	9.35	12.11	1.97e-16	4.08e-15	MBTPS1	membrane bound transcription factor peptidase, site 1	Multiple_Complex
TC0700006980.hg.1	14.31	13.91	14.56	12.41	14.03	14.07	12.76	2.76e-14	2.85e-13	CBX3	chromobox homolog 3	Multiple_Complex
TC0800006760.hg.1	13.01	12.07	11.35	12.41	12.33	12.91	10.84	2.54e-14	2.65e-13	FDFT1	farnesyl-diphosphate farnesyltransferase 1	Multiple_Complex
TC0300011485.hg.1	10.3	11.78	12.39	12.41	12.56	11.88	12.46	4.76e-13	3.55e-12	FOXP1	forkhead box P1	Multiple_Complex
TC1900007031.hg.1	10.77	10.2	9.52	12.41	10.36	10.81	13.08	2.9e-14	2.97e-13	PRKCSH	protein kinase C substrate 80K-H	Multiple_Complex
TC1700012054.hg.1	10.06	9.53	8.41	12.41	9.78	8.89	12.05	2.57e-16	5.12e-15	NPLOC4	NPL4 homolog, ubiquitin recognition factor	Multiple_Complex
TC1000009067.hg.1	7.89	6.92	6.98	12.41	8.01	7.89	8.9	6.33e-18	2.39e-16	GRK5	G protein-coupled receptor kinase 5	Multiple_Complex
TC1700012438.hg.1	13.77	13.84	14.32	12.4	13.94	13.95	11.76	1.65e-15	2.46e-14	SUPT4H1	SPT4 homolog, DSIF elongation factor subunit	Multiple_Complex
TC1900011392.hg.1	12.46	11.54	12.01	12.4	12.3	12.19	10.94	1.39e-10	6.21e-10	TFPT	TCF3 (E2A) fusion partner (in childhood Leukemia)	Coding
TC0700011519.hg.1	10.65	10.83	10.59	12.4	11.02	11.01	11.53	4.97e-10	2.02e-09	STAG3L2	stromal antigen 3-like 2 (pseudogene)	Multiple_Complex
TC0400011440.hg.1	10.67	10.55	9.75	12.4	10.49	11.03	12.37	5.1e-13	3.78e-12	PPP3CA	protein phosphatase 3, catalytic subunit, alpha isozyme	Multiple_Complex
TC1700010849.hg.1	10.75	9.16	7.61	12.4	9.26	9.01	11.93	1.48e-17	4.76e-16	EFTUD2	elongation factor Tu GTP binding domain containing 2	Multiple_Complex
TC2000008852.hg.1	8.72	8.58	7.62	12.4	7.69	7.51	10.79	2.44e-17	7.13e-16	NOL4L	nucleolar protein 4-like	Multiple_Complex
TC0700012780.hg.1	7.58	8.2	6.21	12.4	8.4	7.82	11.63	8e-18	2.9e-16	HIPK2	homeodomain interacting protein kinase 2	Multiple_Complex
TC0600014198.hg.1	7.67	7.69	7.14	12.4	7.71	7.34	11.54	7.8e-19	4.33e-17	TULP4	tubby like protein 4	Multiple_Complex
TC1900011713.hg.1	14.5	14.36	14.59	12.39	14.41	14.59	12.58	2.56e-15	3.55e-14	PSENEN	presenilin enhancer gamma secretase subunit	Multiple_Complex
TC1700010571.hg.1	10.38	10.16	9.47	12.39	9.67	10.31	11.3	5.28e-13	3.9e-12	MED1	mediator complex subunit 1	Multiple_Complex
TC0200009091.hg.1	10.87	10.14	9.94	12.39	10.69	11.06	10.64	5.74e-12	3.39e-11	RALB	v-ral simian leukemia viral oncogene homolog B	Multiple_Complex
TC1200007713.hg.1	9.8	9.41	8.78	12.39	9.71	9.34	11.29	6.49e-14	5.99e-13	SP1	Sp1 transcription factor	Multiple_Complex
TC1000011690.hg.1	14.55	14.94	15.16	12.38	15.22	15.01	12.5	1.74e-17	5.43e-16	ARL3	ADP-ribosylation factor like GTPase 3	Multiple_Complex
TC0200010489.hg.1	11.73	12.78	12.61	12.38	12.58	12.05	13.92	1.25e-10	5.65e-10	BMPR2	bone morphogenetic protein receptor type II	Multiple_Complex
TC1600010500.hg.1	12.66	11.95	10.81	12.38	11.11	11.91	13.46	8.62e-14	7.78e-13	GOT2	glutamic-oxaloacetic transaminase 2, mitochondrial	Multiple_Complex
TC0100015994.hg.1	12.1	11.43	10.75	12.38	11.08	11.14	11.84	1.22e-10	5.53e-10	CCT3	chaperonin containing TCP1, subunit 3 (gamma)	Multiple_Complex
TC1100007935.hg.1	11.22	11.26	10.9	12.38	10.5	10.35	12.14	4.76e-11	2.33e-10	STIP1	stress-induced phosphoprotein 1	Multiple_Complex
TC1500007333.hg.1	10.64	11.02	10.35	12.37	10.51	10.93	11.61	2.52e-13	2.03e-12	TCF12	transcription factor 12	Multiple_Complex
TC1800007523.hg.1	9.49	9.57	8.31	12.37	8.39	9.14	8.66	3.96e-13	3.02e-12	PHLPP1	PH domain and leucine rich repeat protein phosphatase 1	Multiple_Complex
TC1700010979.hg.1	10.38	9.5	9.38	12.37	10.13	9.87	11.68	1.83e-12	1.2e-11	CBX1	chromobox homolog 1	Multiple_Complex
TC0600008102.hg.1	13.33	13.03	13.06	12.36	12.67	13.06	11.65	3.15e-11	1.6e-10	MAD2L1BP	MAD2L1 binding protein	Multiple_Complex
TC0300010561.hg.1	12.9	12.81	13.24	12.36	12.35	14.15	13	2.51e-12	1.6e-11	SLC4A7	solute carrier family 4, sodium bicarbonate cotransporter, member 7	Multiple_Complex
TC1600009137.hg.1	14.6	15.24	15.21	12.35	14.9	15.25	12.03	4.92e-17	1.28e-15	TCEB2	transcription elongation factor B (SIII), polypeptide 2 (18kDa, elongin B)	Multiple_Complex
TC1400009104.hg.1	14.61	15.14	15.16	12.35	14.93	14.88	13.08	8.09e-17	1.93e-15	RPL36AL	ribosomal protein L36a-like	Coding
TC0400008004.hg.1	14.5	14.7	15.09	12.35	14.73	14.45	12.42	9.2e-17	2.15e-15	MRPS18C	mitochondrial ribosomal protein S18C	Multiple_Complex
TC0200016347.hg.1	12.15	11.99	10.38	12.35	12.37	11.78	13.44	4.26e-14	4.16e-13	HDLBP	high density lipoprotein binding protein	Multiple_Complex
TC0900012212.hg.1	9.57	10.92	10.07	12.35	10.11	10.65	9.58	8.76e-11	4.09e-10	PLIN2	perilipin 2	Multiple_Complex
TC1700011967.hg.1	11.35	10.38	10.16	12.35	10.92	10.27	11.92	5.16e-12	3.07e-11	EIF4A3	eukaryotic translation initiation factor 4A3	Multiple_Complex
TC1900008409.hg.1	11.77	10.72	9.73	12.34	10.8	9.91	12.83	9.6e-15	1.13e-13	SAE1	SUMO1 activating enzyme subunit 1	Multiple_Complex
TC0100014050.hg.1	9.94	9.79	8.51	12.34	9.4	9.51	10.95	2.19e-13	1.79e-12	LRRC41	leucine rich repeat containing 41	Multiple_Complex
TC0100011692.hg.1	9.76	9.53	8.78	12.34	9	9.24	12.41	6.49e-13	4.7e-12	MIA3	melanoma inhibitory activity family, member 3	Multiple_Complex
TC0600008972.hg.1	6.93	7.03	6.62	12.34	7.25	6.63	6.11	1.79e-17	5.55e-16	PRDM1	PR domain containing 1, with ZNF domain	Multiple_Complex
TC0100014257.hg.1	9.61	9.38	8.98	12.33	8.69	8.99	11.66	1.87e-15	2.74e-14	SSBP3	single stranded DNA binding protein 3	Multiple_Complex
TC1100012775.hg.1	9.04	8.67	7.07	12.33	8.85	8.78	9.3	1.48e-17	4.76e-16	ETS1	v-ets avian erythroblastosis virus E26 oncogene homolog 1	Multiple_Complex
TC0300006694.hg.1	9.31	8.64	7.99	12.33	9.1	8.94	11.51	3.96e-14	3.91e-13	NR2C2	nuclear receptor subfamily 2, group C, member 2	Multiple_Complex
TC0100008094.hg.1	11	10.27	10.16	12.32	10.64	10.13	10.76	5.12e-13	3.79e-12	RNF220	ring finger protein 220	Multiple_Complex
TC0900011819.hg.1	9.79	10.03	8.49	12.32	9.3	9.79	10.63	7.78e-11	3.66e-10	TSC1	tuberous sclerosis 1	Multiple_Complex
TC0300009610.hg.1	14.63	14.34	14.92	12.31	14.83	14.67	12.75	4.11e-14	4.04e-13	NDUFB5	NADH dehydrogenase (ubiquinone) 1 beta subcomplex, 5, 16kDa	Multiple_Complex
TC0500011333.hg.1	13.89	14.03	14.01	12.31	14.17	13.69	12.22	1.77e-13	1.48e-12	TMEM167A	transmembrane protein 167A	Multiple_Complex
TC1800008824.hg.1	13.47	13.53	11.6	12.31	13.05	12.91	13.71	1.05e-12	7.3e-12	LMAN1	lectin, mannose-binding, 1	Multiple_Complex
TC1400010630.hg.1	11.93	12.18	10.94	12.31	11.38	12.76	13.44	4.32e-14	4.2e-13	TTLL5	tubulin tyrosine ligase-like family member 5	Multiple_Complex
TC1200007251.hg.1	11.34	11.74	12.22	12.31	11.33	12.32	8.83	3.03e-16	5.89e-15	KIAA1551	KIAA1551	Multiple_Complex
TSUnmapped00000558.hg.1	12.13	11.45	9.4	12.31	11.95	10.36	13.9	3.36e-16	6.46e-15	HYOU1	hypoxia up-regulated 1	NonCoding
TC0100014910.hg.1	7	8.07	7.28	12.31	7.09	7.57	7.51	9.37e-20	7.85e-18	TGFBR3	transforming growth factor beta receptor III	Multiple_Complex
TC1100013012.hg.1	8.06	7.79	7.15	12.31	8.23	8.26	9.98	4.31e-18	1.76e-16	STX3	syntaxin 3	Multiple_Complex
TC0300013051.hg.1	13.93	14.01	14.89	12.3	14.32	13.98	11.76	1.5e-16	3.21e-15	PDCD10	programmed cell death 10	Multiple_Complex
TC1100011811.hg.1	13.16	13.51	14.11	12.3	13.8	13.98	12.24	8.47e-14	7.66e-13	CCDC90B	coiled-coil domain containing 90B	Multiple_Complex
TC0600014069.hg.1	14.14	13.42	14.19	12.3	14.14	13.83	12.43	3.1e-14	3.15e-13	TMEM14B	transmembrane protein 14B	Multiple_Complex
TC0400009322.hg.1	11.15	11.22	9.83	12.3	10.4	11.23	11.86	1.93e-10	8.44e-10	GALNT7	polypeptide N-acetylgalactosaminyltransferase 7	Multiple_Complex
TC0100018286.hg.1	8.97	9.67	8.63	12.3	9.53	10.08	11.26	1.04e-16	2.39e-15	NBPF19	neuroblastoma breakpoint family, member 19	Coding
TC1200006935.hg.1	10.01	10.76	8.87	12.29	10.74	11.33	11.61	1.2e-13	1.04e-12	ATF7IP	activating transcription factor 7 interacting protein	Multiple_Complex
TC0100018486.hg.1	9.77	9.92	8.9	12.29	10.3	9.69	10.7	2.87e-14	2.95e-13	CDC42SE1	CDC42 small effector 1	Multiple_Complex
TC0100013087.hg.1	8.56	7.4	6.52	12.29	7.49	7.69	11.11	6.93e-21	1e-18	RCC2	regulator of chromosome condensation 2	Multiple_Complex
TC2000009196.hg.1	11.52	11.35	10.43	12.28	11.88	11.41	12.49	5.78e-13	4.24e-12	SERINC3	serine incorporator 3	Multiple_Complex
TC1400010012.hg.1	10.74	9.78	8.18	12.28	10.57	9.83	11.47	1.7e-17	5.36e-16	LGMN	legumain	Multiple_Complex
TC0100010044.hg.1	10.41	9.62	8.55	12.28	9.81	9.42	10.76	2.13e-14	2.27e-13	CHTOP	chromatin target of PRMT1	Multiple_Complex
TC1900008832.hg.1	12.45	12.16	10.82	12.27	11.63	11.67	12.92	3.06e-11	1.56e-10	PRPF31	pre-mRNA processing factor 31	Multiple_Complex
TC1600010475.hg.1	11.28	10.97	10.81	12.27	10.69	10.88	12.55	1.04e-11	5.79e-11	CFAP20	cilia and flagella associated protein 20	Multiple_Complex
TC1100010761.hg.1	10.52	10.59	10.12	12.27	10.52	10.96	11.99	9.76e-14	8.69e-13	FNBP4	formin binding protein 4	Multiple_Complex
TC0X00011401.hg.1	10.47	10.58	10.35	12.27	10.38	10.4	12.36	5.87e-13	4.29e-12	RBMX; SNORD61	RNA binding motif protein, X-linked; small nucleolar RNA, C/D box 61	Multiple_Complex
TC0600007675.hg.1	9.94	10.03	8.69	12.27	9.55	9.84	11.48	7.54e-16	1.28e-14	BRD2	bromodomain containing 2	Multiple_Complex
TC1800007905.hg.1	8.94	8.56	9.27	12.27	8.94	9.59	10.82	3.1e-14	3.15e-13	LPIN2	lipin 2	Multiple_Complex
TC0600009772.hg.1	8.31	7.96	8.24	12.27	8.67	8.95	11.39	7.51e-17	1.83e-15	SASH1	SAM and SH3 domain containing 1	Multiple_Complex
TC0500007050.hg.1	5.61	4.09	4.01	12.27	4.17	4.61	4.48	5.14e-23	2.25e-20	PDZD2	PDZ domain containing 2	Multiple_Complex
TC1200012789.hg.1	14.22	14.74	14.55	12.26	14.48	14.72	13.7	1.55e-15	2.35e-14	PRKAG1	protein kinase, AMP-activated, gamma 1 non-catalytic subunit	Multiple_Complex
TC1200006850.hg.1	11	11.01	10	12.26	9.94	10.53	12.63	9.15e-13	6.43e-12	ETV6	ets variant 6	Multiple_Complex
TC0700011785.hg.1	7.84	7.66	6.58	12.26	7.82	7.67	9.41	5.48e-15	6.91e-14	CDK6	cyclin-dependent kinase 6	Multiple_Complex
TC1100009858.hg.1	10.73	11.24	10.83	12.25	10.65	11.02	12.73	5.01e-11	2.44e-10	CHRNA10; NUP98	cholinergic receptor, nicotinic alpha 10; nucleoporin 98kDa	Multiple_Complex
TC0100018484.hg.1	9.88	10.31	9.52	12.25	10.38	9.23	11.36	2.58e-12	1.64e-11	MCL1	myeloid cell leukemia 1	Multiple_Complex
TC1400007328.hg.1	8.98	10.27	8.76	12.25	9.63	10.39	10.94	2.21e-15	3.15e-14	DAAM1	dishevelled associated activator of morphogenesis 1	Multiple_Complex
TC1600011365.hg.1	8.64	8.65	7.75	12.25	8.95	9.36	12.29	2.64e-17	7.61e-16	NPIPB9	nuclear pore complex interacting protein family, member B9	Coding
TC0200007628.hg.1	14.61	15.2	15.2	12.24	15.03	14.83	12.88	7.89e-16	1.33e-14	RPS27A	ribosomal protein S27a	Multiple_Complex
TC2200008837.hg.1	14.09	14.3	14.6	12.24	14.29	14.25	12.43	9.14e-16	1.5e-14	SNU13	SNU13 homolog, small nuclear ribonucleoprotein (U4/U6.U5)	Multiple_Complex
TC1300008225.hg.1	10.89	10.31	9.86	12.24	10.63	10.66	11.85	3.5e-12	2.17e-11	PSPC1	paraspeckle component 1	Multiple_Complex
TC1700008467.hg.1	14.19	14.37	14.26	12.23	14.93	14.26	13.51	3.9e-15	5.17e-14	VMP1; MIR21	vacuole membrane protein 1; microRNA 21	Multiple_Complex
TC0500009250.hg.1	12.08	12.77	13.17	12.23	12.66	12.9	11.62	2.49e-10	1.07e-09	UBLCP1	ubiquitin-like domain containing CTD phosphatase 1	Multiple_Complex
TC1300010007.hg.1	11.79	10.8	12.31	12.23	12.77	12.64	13.4	5.07e-12	3.02e-11	TMEM255B	transmembrane protein 255B	Multiple_Complex
TC0500012100.hg.1	10.86	10.62	10.07	12.23	10.84	10.16	11.71	4.77e-12	2.86e-11	H2AFY	H2A histone family, member Y	Multiple_Complex
TC1200011711.hg.1	9.86	10.24	8.53	12.23	9.95	10.55	11.36	3e-13	2.35e-12	GNPTAB	N-acetylglucosamine-1-phosphate transferase, alpha and beta subunits	Multiple_Complex
TC1900009966.hg.1	3.58	3.73	4.27	12.23	3.98	3.61	5.8	4.39e-24	2.69e-21	PLVAP	plasmalemma vesicle associated protein	Coding
TC1300008855.hg.1	14.18	14.65	15.38	12.22	14.69	14.84	12.27	3.95e-17	1.07e-15	ESD	esterase D	Multiple_Complex
TC1000008269.hg.1	13.46	12.75	13.2	12.22	13.46	13.1	12.21	1.39e-10	6.21e-10	GHITM	growth hormone inducible transmembrane protein	Multiple_Complex
TC0900012190.hg.1	10.41	10.83	10.25	12.22	10.53	10.46	11.72	1.12e-12	7.75e-12	CCDC183; RABL6	coiled-coil domain containing 183; RAB, member RAS oncogene family-like 6	Multiple_Complex
TC0400008725.hg.1	9.33	10.73	6.08	12.22	7.03	5.81	12.51	2.06e-22	6.6e-20	PCDH10	protocadherin 10	Multiple_Complex
TC1700008709.hg.1	8.34	8.89	8.34	12.22	8.3	8.88	10.53	2.97e-16	5.8e-15	BPTF	bromodomain PHD finger transcription factor	Multiple_Complex
TC1000006937.hg.1	4.34	5.41	5.24	12.22	4.98	4.7	4.68	2.5e-21	4.58e-19	PLXDC2	plexin domain containing 2	Multiple_Complex
TC1600009954.hg.1	11.72	11.72	10.24	12.21	11.74	11.83	12.99	1.3e-11	7.12e-11	MAPK3	mitogen-activated protein kinase 3	Multiple_Complex
TSUnmapped00000380.hg.1	12.17	11.27	10.75	12.21	11.19	11.32	12.22	5.11e-12	3.04e-11	FBL	fibrillarin	Coding
TC0100009365.hg.1	11.09	11.06	9.34	12.21	10.75	11.37	12.02	7.86e-12	4.5e-11	AHCYL1	adenosylhomocysteinase like 1	Multiple_Complex
TC0100017491.hg.1	9.93	10.73	9.41	12.21	10.08	9.89	11.24	3.96e-13	3.02e-12	ENAH	enabled homolog (Drosophila)	Multiple_Complex
TC2100007935.hg.1	8.32	8.01	7.37	12.21	7.94	8.38	10.61	7.92e-18	2.87e-16	SCAF4	SR-related CTD-associated factor 4	Multiple_Complex
TC0200011237.hg.1	14.31	14.43	14.57	12.2	13.92	14.39	12.26	2.25e-16	4.55e-15	COPS8	COP9 signalosome subunit 8	Multiple_Complex
TC0X00009799.hg.1	13.57	14.11	13.95	12.2	13.79	14.07	12.46	1.51e-13	1.28e-12	FAM104B	family with sequence similarity 104, member B	Multiple_Complex
TC1100007884.hg.1	12.19	10.79	11.16	12.2	10.55	10.46	12.76	8.81e-13	6.22e-12	SLC3A2	solute carrier family 3 (amino acid transporter heavy chain), member 2	Multiple_Complex
TC1900012000.hg.1	10.16	9.5	9.34	12.2	9.69	9.76	11.35	2.65e-13	2.12e-12	TEAD2	TEA domain family member 2	Multiple_Complex
TC1500008170.hg.1	7.08	6.8	6.07	12.2	6.44	7.45	6.59	1.13e-18	5.9e-17	ALPK3	alpha kinase 3	Multiple_Complex
TC0100015711.hg.1	15.92	16	15.91	12.19	15.18	15.15	13.99	1.42e-18	7.12e-17	HIST2H2AB	histone cluster 2, H2ab	Coding
TC1400007298.hg.1	13.84	14.14	14.27	12.19	13.68	14	13.2	1.41e-12	9.45e-12	ACTR10	actin-related protein 10 homolog (S. cerevisiae)	Multiple_Complex
TC1000010515.hg.1	13.67	13.91	13.61	12.19	13	13.74	12.76	4.89e-11	2.39e-10	NCOA4	nuclear receptor coactivator 4	Multiple_Complex
TSUnmapped00000154.hg.1	8.65	9.05	7.57	12.19	8.87	8.27	9.9	1.4e-16	3.06e-15	LRP6	LDL receptor related protein 6	Coding
TC0300011448.hg.1	9.32	8.94	6.24	12.19	8.26	9.18	11.01	7.34e-19	4.15e-17	EOGT	EGF domain-specific O-linked N-acetylglucosamine (GlcNAc) transferase	Multiple_Complex
TC0300009202.hg.1	14.26	13.73	14.22	12.18	13.95	14.16	15.28	8.7e-15	1.04e-13	MBNL1	muscleblind like splicing regulator 1	Multiple_Complex
TC0700007178.hg.1	12.65	13.2	13.41	12.18	12.83	13.23	11.86	1.3e-10	5.84e-10	2007-09-01	septin 7	Multiple_Complex
TC2000009975.hg.1	12.53	13.12	12.56	12.18	12.93	13.21	14.09	8.5e-12	4.84e-11	TMEM230	transmembrane protein 230	Multiple_Complex
TC1800009206.hg.1	11.8	10.92	9.84	12.18	11.57	11.14	12.86	1.73e-13	1.45e-12	TXNL4A	thioredoxin-like 4A	Multiple_Complex
TC0900008207.hg.1	14.49	14.15	14.1	12.17	14.22	14.27	12.81	2.91e-14	2.99e-13	SEC61B	Sec61 translocon beta subunit	Multiple_Complex
TC1000006891.hg.1	13.22	12.48	12.03	12.17	13.38	12.82	13.8	6.19e-12	3.62e-11	VIM	vimentin	Multiple_Complex
TC1900007125.hg.1	11.21	10.51	10.1	12.17	10.43	10.18	11.93	2.75e-13	2.18e-12	NACC1	nucleus accumbens associated 1, BEN and BTB (POZ) domain containing	Multiple_Complex
TC1200011891.hg.1	9.89	10.09	8.88	12.17	9.61	9.88	11.45	1.81e-13	1.52e-12	GIT2	G protein-coupled receptor kinase interacting ArfGAP 2	Multiple_Complex
TC0100016597.hg.1	9.61	8.91	8.36	12.17	8.95	10	10.71	1.62e-14	1.78e-13	STX6	syntaxin 6	Multiple_Complex
TC1100008447.hg.1	13.97	14.08	14.49	12.16	14.3	13.68	12.04	2.63e-16	5.21e-15	SPCS2	signal peptidase complex subunit 2	Multiple_Complex
TC0500006737.hg.1	10.23	10.09	9.26	12.16	10.59	10.68	11.52	3.76e-13	2.89e-12	2006-03-01	membrane associated ring finger 6	Multiple_Complex
TC0600008569.hg.1	9.51	9.6	8.78	12.16	9.69	9.99	10.19	2.26e-15	3.2e-14	MYO6	myosin VI	Multiple_Complex
TC0100018200.hg.1	9.75	8.95	8.14	12.16	9.14	9.66	12.08	8.76e-17	2.07e-15	SEPN1	selenoprotein N, 1	Multiple_Complex
TC0500011398.hg.1	14.33	13.98	14.46	12.15	13.9	14.04	12.81	2e-15	2.9e-14	CCNH	cyclin H	Multiple_Complex
TC0300008152.hg.1	10.35	9.57	8.16	12.15	9.82	9.53	12.4	1.9e-18	9.07e-17	TFG	TRK-fused gene	Multiple_Complex
TC0600011876.hg.1	10.88	9.1	7.95	12.15	10.18	9.77	11.88	5.44e-17	1.38e-15	YIPF3	Yip1 domain family member 3	Multiple_Complex
TC0300008989.hg.1	12.31	12.97	13.09	12.14	12.69	13.48	10.69	7.26e-13	5.22e-12	SLC25A36	solute carrier family 25 (pyrimidine nucleotide carrier), member 36	Multiple_Complex
TC0500012203.hg.1	12.85	12.61	13.3	12.14	12.52	12.43	11.13	2.63e-11	1.36e-10	PAIP2; CTB-43P18.1	poly(A) binding protein interacting protein 2 [Source:EntrezGene;Acc:51247]; novel transcript, antisense to PAIP2	NonCoding
TC0500011754.hg.1	12.45	11.93	9.57	12.14	12.28	11.7	13.07	1.31e-13	1.13e-12	TMED7-TICAM2; TICAM2; TMED7	TMED7-TICAM2 readthrough; toll-like receptor adaptor molecule 2; transmembrane p24 trafficking protein 7	Multiple_Complex
TC1700008133.hg.1	11.51	10.67	9.75	12.14	10.73	10.67	12.87	2.12e-11	1.11e-10	KPNB1	karyopherin (importin) beta 1	Multiple_Complex
TC0100006881.hg.1	8.48	9.5	8.29	12.14	7.73	9.81	9.02	4.48e-14	4.34e-13	TNFRSF1B; MIR4632; MIR7846	tumor necrosis factor receptor superfamily, member 1B; microRNA 4632; microRNA 7846	Multiple_Complex
TC0300013960.hg.1	14.41	14.25	14.42	12.13	14.63	14.1	12.37	1.05e-16	2.4e-15	HIGD1A	HIG1 hypoxia inducible domain family, member 1A	Multiple_Complex
TC1100009445.hg.1	13.16	13.54	14.2	12.13	12.88	13.44	11.45	2.17e-13	1.78e-12	FAM118B	family with sequence similarity 118, member B	Multiple_Complex
TC1500010698.hg.1	10.35	11.91	11.7	12.13	12.75	12.7	11.1	6.4e-13	4.65e-12	SNRPN; SNURF; SNORD107; PWARSN	small nuclear ribonucleoprotein polypeptide N; SNRPN upstream reading frame; small nucleolar RNA, C/D box 107; Prader Willi/Angelman region RNA, SNRPN neighbor	Multiple_Complex
TC1500006925.hg.1	15.8	15.68	15.18	12.12	15.41	14.71	17.7	9.17e-21	1.24e-18	THBS1	thrombospondin 1	Multiple_Complex
TC1700011815.hg.1	13.84	14.01	13.22	12.12	13.68	12.93	13.15	4.43e-12	2.68e-11	MXRA7	matrix-remodelling associated 7	Multiple_Complex
TC0900009829.hg.1	13.45	13.96	14.01	12.12	13.83	13.49	12.02	1.32e-11	7.21e-11	NDUFB6	NADH dehydrogenase (ubiquinone) 1 beta subcomplex, 6, 17kDa	Coding
TC0200007353.hg.1	9.98	10.28	8.51	12.12	10.56	10.28	10.69	3.74e-12	2.3e-11	EML4	echinoderm microtubule associated protein like 4	Multiple_Complex
TC1900007003.hg.1	10.47	10.08	9.94	12.12	10.11	10.21	11.77	5.45e-13	4.02e-12	CARM1	coactivator-associated arginine methyltransferase 1	Multiple_Complex
TC1100009521.hg.1	11.67	10.05	8.58	12.12	12.29	11.13	14.44	2.15e-16	4.37e-15	APLP2	amyloid beta (A4) precursor-like protein 2	Multiple_Complex
TC0100016447.hg.1	9.25	9.63	8.47	12.12	8.75	9.52	10.54	2.26e-14	2.39e-13	RC3H1	ring finger and CCCH-type domains 1	Multiple_Complex
TC0100018434.hg.1	14.26	14.18	14.6	12.11	14.51	14.32	12.04	1.38e-17	4.51e-16	MYCBP; GJA9	MYC binding protein; gap junction protein alpha 9	Multiple_Complex
TC0900009949.hg.1	13.03	12.8	7.24	12.11	13.18	9.04	12.9	2.12e-23	1.09e-20	TPM2	tropomyosin 2 (beta)	Multiple_Complex
TC2000009874.hg.1	11.12	10.88	9.42	12.11	10.89	10.61	12.77	1.62e-13	1.37e-12	PSMF1	proteasome inhibitor subunit 1	Multiple_Complex
TC0300007739.hg.1	14.11	14.19	14.26	12.1	13.89	13.87	13.03	5.97e-14	5.58e-13	PSMC1	Homo sapiens proteasome (prosome, macropain) 26S subunit, ATPase, 1, mRNA (cDNA clone MGC:8541 IMAGE:2822718), complete cds.; Homo sapiens proteasome (prosome, macropain) 26S subunit, ATPase, 1, mRNA (cDNA clone MGC:24583 IMAGE:4133348), complete cds.; Homo sapiens proteasome (prosome, macropain) 26S subunit, ATPase, 1, mRNA (cDNA clone MGC:86994 IMAGE:5264945), complete cds.; Homo sapiens protea…	Multiple_Complex
TC1500008105.hg.1	12.59	13.09	13.36	12.1	12.74	12.77	10.93	1.53e-14	1.7e-13	FAM103A1	family with sequence similarity 103, member A1	Coding
TC2100007668.hg.1	10.29	11.49	11.43	12.1	11.25	10.67	8.79	5.48e-15	6.91e-14	C21orf91; C21orf91-OT1	chromosome 21 open reading frame 91; C21orf91 overlapping transcript 1	Multiple_Complex
TC0600012072.hg.1	11.23	10.8	10.24	12.1	11.07	11.24	12.28	7.34e-13	5.26e-12	ELOVL5	ELOVL fatty acid elongase 5	Multiple_Complex
TC0100012601.hg.1	11.01	10.5	9.99	12.1	10.98	10.68	11.74	1.17e-11	6.45e-11	LRRC47	leucine rich repeat containing 47	Multiple_Complex
TC0500012294.hg.1	10.39	9.31	7.37	12.1	7.53	10.11	10.73	2.46e-19	1.74e-17	PCDH1	protocadherin 1	Multiple_Complex
TC1700010497.hg.1	9.23	9.05	8.98	12.1	9.07	9.43	10.81	7.66e-14	6.98e-13	SYNRG	synergin, gamma	Multiple_Complex
TC2000007519.hg.1	8.13	7.56	7.7	12.1	7.51	8.15	8.08	1.36e-16	2.99e-15	CD40	CD40 molecule, TNF receptor superfamily member 5	Multiple_Complex
TC0500011260.hg.1	6.38	6.26	6.16	12.1	6.55	6.62	7.73	2.16e-15	3.09e-14	SERINC5	serine incorporator 5	Multiple_Complex
TC1900010651.hg.1	14.36	15.43	16.84	12.09	17.21	16.68	9.87	5.19e-26	1.11e-22	GMFG	glia maturation factor, gamma	Multiple_Complex
TSUnmapped00000300.hg.1	11.88	11.67	8.45	12.09	11.98	10.83	13.51	1.61e-18	7.9e-17	HYOU1	hypoxia up-regulated 1	Coding
TC1700006676.hg.1	10.96	10.79	9.7	12.09	10.87	10.93	11.81	4.14e-13	3.14e-12	RABEP1	rabaptin, RAB GTPase binding effector protein 1	Multiple_Complex
TC0400008947.hg.1	10.29	10.28	9.57	12.09	10.42	9.89	11.52	1.01e-10	4.66e-10	TMEM184C	transmembrane protein 184C	Multiple_Complex
TC1000007986.hg.1	13.53	13.72	14.47	12.08	14.38	13.96	12.02	4.57e-16	8.36e-15	ANAPC16	anaphase promoting complex subunit 16	Multiple_Complex
TC0100018502.hg.1	11.8	10.71	10.31	12.08	11.46	10.89	13.23	1.27e-14	1.45e-13	GBA	glucosidase, beta, acid	Multiple_Complex
TC0800009331.hg.1	9.11	9.3	9.52	12.08	10.73	9.35	10.29	1.12e-14	1.3e-13	ERICH1	glutamate rich 1	Multiple_Complex
TC0X00008394.hg.1	7.58	7.66	7.61	12.08	7.94	7.71	8.84	5.35e-14	5.07e-13	BCORL1	BCL6 corepressor-like 1	Multiple_Complex
TC0Y00006651.hg.1	5.72	6.26	9.6	12.08	7.77	6.76	6.48	5.89e-15	7.34e-14	NLGN4Y	neuroligin 4, Y-linked	Multiple_Complex
TC1400008329.hg.1	4.05	3.9	3.6	12.08	3.68	3.62	3.74	1.49e-24	1.23e-21	DIO3	deiodinase, iodothyronine, type III	Coding
TC1200012696.hg.1	13.88	14.48	14.47	12.07	14.22	14.15	12.98	3.72e-15	4.95e-14	MRPL42	mitochondrial ribosomal protein L42	Multiple_Complex
TC1000009172.hg.1	13.78	12.8	12.55	12.07	12.53	12.17	13.14	1.86e-11	9.87e-11	BUB3	BUB3 mitotic checkpoint protein	Multiple_Complex
TC1400007285.hg.1	10.47	11.27	8.56	12.07	10.22	11.1	11.49	5.32e-12	3.16e-11	NAA30	N(alpha)-acetyltransferase 30, NatC catalytic subunit	Multiple_Complex
TC0900009882.hg.1	9.95	10.28	9.8	12.07	9.91	10.18	10.95	3.31e-13	2.57e-12	DCAF12	DDB1 and CUL4 associated factor 12	Multiple_Complex
TC1200011870.hg.1	9.4	8.97	7.56	12.07	8.59	8.5	11.83	6.48e-17	1.61e-15	KCTD10	potassium channel tetramerization domain containing 10	Multiple_Complex
TC0900011254.hg.1	14.28	15.06	15.16	12.06	14.72	15	12.96	2.1e-15	3.02e-14	CDC26	cell division cycle 26	Multiple_Complex
TC0300012186.hg.1	13.9	14.02	14.98	12.06	13.8	13.52	11.46	5.52e-18	2.14e-16	CCDC58	coiled-coil domain containing 58	Multiple_Complex
TC1500006994.hg.1	10.91	11.51	9.92	12.06	11.08	11.86	13.23	9.04e-14	8.11e-13	CHP1	calcineurin-like EF-hand protein 1	Multiple_Complex
TC1600011315.hg.1	10.52	9.45	7.37	12.06	10.03	10.03	12.49	4.19e-14	4.11e-13	FAM234A; ARHGDIG	family with sequence similarity 234, member A; Rho GDP dissociation inhibitor (GDI) gamma	Multiple_Complex
TC0600008109.hg.1	8.83	9.23	8.8	12.06	8.72	8.82	11.06	7.25e-15	8.84e-14	VEGFA	vascular endothelial growth factor A	Multiple_Complex
TC0100016159.hg.1	8.97	8.39	6.88	12.06	8.01	8.13	11.25	4.19e-18	1.72e-16	DEDD	death effector domain containing	Multiple_Complex
TC0500007378.hg.1	14.16	14.67	15.16	12.05	14.85	14.9	11.97	6.56e-19	3.86e-17	NDUFS4	NADH dehydrogenase (ubiquinone) Fe-S protein 4, 18kDa (NADH-coenzyme Q reductase)	Multiple_Complex
TC2000008499.hg.1	10.61	10.1	8.25	12.05	10.51	9.16	12.56	3.93e-16	7.38e-15	RRBP1	ribosome binding protein 1	Multiple_Complex
TC0600013762.hg.1	11	9.72	9.01	12.05	10.1	8.68	12.11	8.39e-15	1.01e-13	TCP1; SNORA20; SNORA29	t-complex 1; small nucleolar RNA, H/ACA box 20; small nucleolar RNA, H/ACA box 29	Multiple_Complex
TC1100010895.hg.1	15.71	14.75	15.04	12.04	15.45	14.72	13.85	2.2e-17	6.6e-16	TIMM10	translocase of inner mitochondrial membrane 10 homolog (yeast)	Coding
TC0100014227.hg.1	14.1	14.21	14.86	12.04	13.94	14.03	11.64	1.63e-16	3.46e-15	MAGOH	mago homolog, exon junction complex core component	Multiple_Complex
TC0600011130.hg.1	14.04	13.8	14.1	12.04	13.02	13.38	12.88	3.21e-10	1.35e-09	HIST1H4C	Jeck2013 ANTISENSE, CDS, coding, INTERNAL, OVCODE, OVEXON, UTR3 best transcript NM_003542	NonCoding
TC1000011485.hg.1	12.4	12.66	11.8	12.04	13.43	12.7	10.6	9.44e-11	4.38e-10	PDLIM1	PDZ and LIM domain 1	Multiple_Complex
TC1200010653.hg.1	10.65	11.1	9.72	12.04	10.71	10.56	11.32	3.74e-10	1.56e-09	CERS5	ceramide synthase 5	Multiple_Complex
TC2000007320.hg.1	9.48	9.56	8.18	12.04	8.89	9.77	11.3	2.24e-15	3.18e-14	RALGAPB	Ral GTPase activating protein, beta subunit (non-catalytic)	Multiple_Complex
TC0100013548.hg.1	9.17	8.52	8.34	12.04	8.56	8.74	10.64	3.7e-15	4.94e-14	PUM1	pumilio RNA binding family member 1	Multiple_Complex
TC1700012468.hg.1	13.38	11.68	9.04	12.03	11.4	10.93	13.92	1.17e-18	6.06e-17	HN1	hematological and neurological expressed 1	Multiple_Complex
TC0500009470.hg.1	11.53	11.27	10.61	12.03	11.54	11.44	12.6	1.11e-10	5.08e-10	ERGIC1	endoplasmic reticulum-golgi intermediate compartment 1	Multiple_Complex
TC1600011075.hg.1	9.89	9.81	6.85	12.03	9.46	9.57	12.13	6.07e-16	1.06e-14	ZDHHC7	zinc finger, DHHC-type containing 7	Multiple_Complex
TC1800008116.hg.1	9.71	8.78	7.76	12.03	8.58	8.98	10.5	2.86e-16	5.63e-15	AFG3L2	AFG3-like AAA ATPase 2	Multiple_Complex
TC0200010239.hg.1	6.55	8.23	6.13	12.03	9.59	5.99	5.55	1.38e-16	3.01e-15	COL3A1; MIR3606	collagen, type III, alpha 1; microRNA 3606	Multiple_Complex
TC0X00010482.hg.1	14.42	14.23	14.76	12.02	13.72	14.76	13.21	8.34e-16	1.39e-14	PSMD10	proteasome 26S subunit, non-ATPase 10	Multiple_Complex
TC1500008751.hg.1	10.06	11.15	10.65	12.02	10.55	11.27	11.85	1.51e-11	8.16e-11	UBE3A	ubiquitin protein ligase E3A	Multiple_Complex
TSUnmapped00000726.hg.1	10.83	11.11	10.02	12.02	11.15	11.07	11.91	4.15e-12	2.53e-11	ZDHHC3	zinc finger, DHHC-type containing 3	Coding
TC1200009132.hg.1	10.95	10.22	9.37	12.02	10.4	10.12	12.13	2.36e-12	1.51e-11	RNF10	ring finger protein 10	Multiple_Complex
TC0100010887.hg.1	10.23	9.43	10.29	12.02	8.84	10.93	10.51	5.86e-15	7.31e-14	C1orf21	chromosome 1 open reading frame 21	Multiple_Complex
TSUnmapped00000107.hg.1	9.08	8.96	6.98	12.02	7.16	9.16	9.15	2.32e-15	3.25e-14	DUSP16	dual specificity phosphatase 16	Coding
TC2000010007.hg.1	9.45	7.84	8.69	12.02	9.17	9.22	10.7	1.21e-11	6.64e-11	RBM12; CPNE1	RNA binding motif protein 12; copine I	Multiple_Complex
TC2000009895.hg.1	13.61	14.15	14.7	12.01	14.36	14.55	11.79	1.47e-16	3.16e-15	LINC00493	long intergenic non-protein coding RNA 493	Multiple_Complex
TC0200015538.hg.1	10.8	10.48	8.25	12.01	9.6	9.64	12.27	2.01e-17	6.11e-16	KLF7	Kruppel-like factor 7 (ubiquitous)	Multiple_Complex
TC0900007844.hg.1	9.56	9.55	8.85	12.01	10.31	9.87	11.21	1.96e-13	1.63e-12	SPIN1	spindlin 1	Multiple_Complex
TC0500012935.hg.1	9.56	9.16	8.03	12.01	9.53	9.26	11.88	1.43e-14	1.6e-13	KIAA1191	KIAA1191	Multiple_Complex
TC1600007030.hg.1	8.93	8.31	8.12	12.01	8.49	8.72	12.01	7.43e-16	1.26e-14	NPIPA7; NPIPA8; PKD1P1	nuclear pore complex interacting protein family, member A7; nuclear pore complex interacting protein family, member A8; polycystic kidney disease 1 (autosomal dominant) pseudogene 1	Multiple_Complex
TC1600008627.hg.1	13.79	14.21	14.56	12	14.43	14.57	10.97	7.33e-19	4.15e-17	HSBP1	heat shock factor binding protein 1	Multiple_Complex
TC1000010912.hg.1	13.63	13.97	13.61	12	13.83	13.54	12.53	9.05e-14	8.12e-13	SAR1A	secretion associated, Ras related GTPase 1A	Multiple_Complex
TC0100011767.hg.1	13.23	13.38	13.87	12	13.45	13.59	11.88	6.16e-14	5.72e-13	SRP9	signal recognition particle 9kDa	Multiple_Complex
TC1000011669.hg.1	10.12	9.45	8.09	12	9.87	8.93	11.48	1.3e-14	1.48e-13	LDB1	LIM domain binding 1	Multiple_Complex
TC0100015596.hg.1	9.32	8.5	7.12	12	8.98	8.92	10.53	9.3e-18	3.29e-16	LIX1L	limb and CNS expressed 1 like	Multiple_Complex
TC0X00007557.hg.1	6.97	6.71	5.3	12	6.39	6.95	9.6	1.19e-18	6.1e-17	MED12	mediator complex subunit 12	Multiple_Complex
TC0100013466.hg.1	13.4	13.42	13.99	11.99	13.55	13.22	11.83	1.81e-12	1.19e-11	SPCS2	signal peptidase complex subunit 2	Multiple_Complex
TC0900012160.hg.1	13.28	13.39	13.63	11.99	13.35	13.57	12.01	2.56e-11	1.33e-10	GNG10	guanine nucleotide binding protein (G protein), gamma 10	Coding
TC0200010328.hg.1	12.19	12.33	12.78	11.99	11.92	13.21	10.6	3.84e-13	2.95e-12	SLC39A10	solute carrier family 39 (zinc transporter), member 10	Multiple_Complex
TC1800006448.hg.1	12.5	11.4	10.89	11.99	11.48	10.41	13.32	8.75e-13	6.18e-12	TYMS	thymidylate synthetase	Multiple_Complex
TC0600013528.hg.1	7.9	8.33	7.06	11.99	7.79	7.71	11.18	4.28e-19	2.73e-17	LATS1	large tumor suppressor kinase 1	Multiple_Complex
TC0900009520.hg.1	6.37	5.92	7.22	11.99	5.95	8.05	10.27	5.84e-20	5.26e-18	PTPRD	protein tyrosine phosphatase, receptor type, D	Multiple_Complex
TC0900012011.hg.1	13.96	13.65	13.73	11.98	13.75	13.73	12.35	5.28e-13	3.9e-12	EDF1	endothelial differentiation-related factor 1	Multiple_Complex
TC0X00007529.hg.1	13.27	13.5	13.86	11.98	13.46	13.88	12	1.18e-14	1.36e-13	IGBP1	immunoglobulin (CD79A) binding protein 1	Multiple_Complex
TC2000007695.hg.1	11.83	11.65	9.78	11.98	10.93	10.65	12.51	1.24e-13	1.07e-12	PTPN1	protein tyrosine phosphatase, non-receptor type 1	Multiple_Complex
TC2000007277.hg.1	11.92	11.49	10.17	11.98	11.5	10.89	12.76	3.35e-14	3.37e-13	RPN2	ribophorin II	Multiple_Complex
TC0100018432.hg.1	10.92	10.27	9.12	11.98	10.03	10.45	12.13	3.21e-14	3.24e-13	SFPQ	splicing factor proline/glutamine-rich	Multiple_Complex
TC0200009813.hg.1	14.02	13.63	13.57	11.97	13.26	13.14	13.23	3.34e-11	1.69e-10	PSMD14	proteasome 26S subunit, non-ATPase 14	Multiple_Complex
TC0300009324.hg.1	12.75	13.13	13.11	11.97	12.37	13.98	11.27	2.69e-14	2.79e-13	IQCJ; SCHIP1; IQCJ-SCHIP1	IQ motif containing J; schwannomin interacting protein 1; IQCJ-SCHIP1 readthrough	Multiple_Complex
TC1000012566.hg.1	13.4	12.78	12.66	11.97	13.41	12.83	12.71	2.77e-10	1.18e-09	MRPS16	mitochondrial ribosomal protein S16	Multiple_Complex
TC0200016727.hg.1	9.78	10.04	9.22	11.97	9.88	9.5	11.21	6.35e-13	4.61e-12	IWS1	IWS1 homolog (S. cerevisiae)	Multiple_Complex
TC2000009956.hg.1	8.08	7.82	7.15	11.97	8.34	8.74	9.62	1.4e-16	3.06e-15	PCMTD2	protein-L-isoaspartate (D-aspartate) O-methyltransferase domain containing 2	Multiple_Complex
TC0100015873.hg.1	14.37	13.99	14.24	11.96	14.56	15.24	12.03	2.96e-17	8.33e-16	S100A13	S100 calcium binding protein A13	Multiple_Complex
TC0700007244.hg.1	12.59	12.55	13.39	11.96	13	12.83	11.23	2.92e-11	1.5e-10	STARD3NL	STARD3 N-terminal like	Multiple_Complex
TC1200012105.hg.1	10.93	11.15	9.9	11.96	11.3	10.06	12.77	5.77e-15	7.21e-14	WSB2	WD repeat and SOCS box containing 2	Multiple_Complex
TC0900008887.hg.1	10.09	9.7	8.59	11.96	9.72	9.91	11.39	2.83e-12	1.78e-11	TBC1D13	TBC1 domain family, member 13	Multiple_Complex
TC1500010422.hg.1	10.42	9.28	9.16	11.96	10.16	10.23	11.64	9.99e-15	1.18e-13	IDH2	isocitrate dehydrogenase 2 (NADP+), mitochondrial	Multiple_Complex
TC0300011525.hg.1	8.23	8.74	7.96	11.96	7.89	7.9	9.23	9.02e-15	1.07e-13	RYBP	RING1 and YY1 binding protein	Multiple_Complex
TC0100018388.hg.1	9.06	8.62	8.58	11.96	7.92	9.16	11.25	9.75e-13	6.82e-12	SLC35E2B	solute carrier family 35, member E2B	Multiple_Complex
TC0400011538.hg.1	8.55	8.14	6.29	11.96	7.69	8.14	8.52	6e-12	3.53e-11	PAPSS1	3-phosphoadenosine 5-phosphosulfate synthase 1	Multiple_Complex
TC0100011619.hg.1	13.7	14.38	13.73	11.95	13.27	13.36	12.36	4.55e-15	5.93e-14	RRP15	ribosomal RNA processing 15 homolog	Multiple_Complex
TC1100007874.hg.1	13.16	13.13	13.64	11.95	13.14	13.21	11.52	4.97e-13	3.7e-12	POLR2G	polymerase (RNA) II (DNA directed) polypeptide G	Multiple_Complex
TC0900009929.hg.1	11.15	10.58	9.24	11.95	10.54	9.89	12.57	1.13e-14	1.3e-13	VCP	valosin containing protein	Multiple_Complex
TC0300012781.hg.1	9.8	10.21	9.49	11.95	10.03	10.21	12.26	2.65e-13	2.12e-12	WWTR1	WW domain containing transcription regulator 1	Multiple_Complex
TC1600011560.hg.1	8.47	8.73	8.1	11.95	8.29	8.95	9.17	3.25e-14	3.29e-13	MTSS1L	metastasis suppressor 1-like	Multiple_Complex
TC0200010745.hg.1	7.98	6.89	8.78	11.95	9.52	7.08	9.56	4.86e-16	8.78e-15	IGFBP2	insulin like growth factor binding protein 2	Multiple_Complex
TC1700012401.hg.1	12.91	13.84	13.84	11.94	12.94	13.82	13.01	2.59e-13	2.07e-12	SMARCE1	SWI/SNF related, matrix associated, actin dependent regulator of chromatin, subfamily e, member 1	Multiple_Complex
TC0900008483.hg.1	10.88	10.8	9.98	11.94	10.15	9.93	11.98	4.72e-11	2.31e-10	SLC31A1	solute carrier family 31 (copper transporter), member 1	Multiple_Complex
TC1600010561.hg.1	8.43	9.13	6.38	11.94	6.97	7.07	9.15	6.7e-15	8.26e-14	CDH11	cadherin 11, type 2, OB-cadherin (osteoblast)	Multiple_Complex
TC0600011481.hg.1	8.57	8.54	7.08	11.94	8.78	8.11	10.22	1.54e-12	1.03e-11	AGPAT1; MIR6721	1-acylglycerol-3-phosphate O-acyltransferase 1; microRNA 6721	Multiple_Complex
TC2000006518.hg.1	12.68	12.58	12.65	11.93	11.6	11.61	12.83	1.5e-10	6.65e-10	NOP56; SNORD57; SNORD56; SNORA51; SNORD110; SNORD86; MIR1292	NOP56 ribonucleoprotein; small nucleolar RNA, C/D box 57; small nucleolar RNA, C/D box 56; small nucleolar RNA, H/ACA box 51; small nucleolar RNA, C/D box 110; small nucleolar RNA, C/D box 86; microRNA 1292	Multiple_Complex
TC0500012975.hg.1	10.65	9.9	8.55	11.93	9.16	9.68	11.95	4.06e-16	7.57e-15	DBN1	drebrin 1	Multiple_Complex
TC1900009743.hg.1	9.52	9.52	8.95	11.93	8.97	8.88	11.46	3.18e-14	3.22e-13	TNPO2	transportin 2	Multiple_Complex
TC1900007181.hg.1	9.67	8.55	8.93	11.93	8.92	8.64	10.78	4.29e-17	1.15e-15	TECR; MIR639	trans-2,3-enoyl-CoA reductase; microRNA 639	Multiple_Complex
TC0X00008228.hg.1	6.09	7.25	6.47	11.93	7.68	5.96	5.99	2.3e-17	6.8e-16	DOCK11	dedicator of cytokinesis 11	Multiple_Complex
TC0100011406.hg.1	13.64	13.97	13.23	11.92	13.72	14.48	15.03	9.06e-17	2.13e-15	CD55	CD55 molecule, decay accelerating factor for complement (Cromer blood group)	Multiple_Complex
TC0600014068.hg.1	13.58	13.23	14.06	11.92	14.18	13.69	12.09	1.03e-14	1.21e-13	TMEM14C	transmembrane protein 14C	Multiple_Complex
TC0600009140.hg.1	13.04	13.23	13.4	11.92	13.48	13.01	11.74	1.72e-12	1.13e-11	GTF3C6	general transcription factor IIIC subunit 6	Multiple_Complex
TC0900011220.hg.1	9.61	10.09	9.67	11.92	10.14	10.71	10.67	1.42e-12	9.51e-12	SUSD1	sushi domain containing 1	Multiple_Complex
TC1600008275.hg.1	9.52	9.27	7.96	11.92	8.86	9.42	11.3	1.23e-16	2.74e-15	SF3B3	splicing factor 3b subunit 3	Multiple_Complex
TC1100012315.hg.1	14.9	15	15.18	11.91	15.11	14.71	12.96	7.04e-18	2.61e-16	TIMM8B	translocase of inner mitochondrial membrane 8 homolog B (yeast)	Multiple_Complex
TC1500008023.hg.1	12.97	12.97	13.51	11.91	13.24	13.39	11.7	2.91e-13	2.3e-12	ZFAND6	zinc finger, AN1-type domain 6	Multiple_Complex
TC0400009723.hg.1	10.16	10.69	9.8	11.91	8.93	9.78	11.02	1.29e-12	8.81e-12	CTBP1	C-terminal binding protein 1	Multiple_Complex
TC2000007083.hg.1	9.09	10.6	7.88	11.91	12.42	8.74	11.76	2.38e-18	1.08e-16	ID1	inhibitor of DNA binding 1, dominant negative helix-loop-helix protein	Multiple_Complex
TC0100011873.hg.1	10.48	10.1	9.12	11.91	10.45	10.44	11.26	3.53e-13	2.74e-12	RNF187	ring finger protein 187	Multiple_Complex
TC0800009878.hg.1	8.55	8.43	7.43	11.91	9	8.53	10.43	5.22e-16	9.33e-15	ENTPD4; LOXL2	ectonucleoside triphosphate diphosphohydrolase 4; lysyl oxidase-like 2	Multiple_Complex
TC0200016703.hg.1	13.88	14.09	14.46	11.9	14.44	14.42	12.95	9.97e-16	1.62e-14	CHMP3	charged multivesicular body protein 3	Multiple_Complex
TC0200014184.hg.1	11.7	11.54	12.59	11.9	11.41	11.72	10.71	4.55e-10	1.87e-09	WDR33	WD repeat domain 33	Multiple_Complex
TC0500007691.hg.1	11.42	10.71	10.5	11.9	9.7	10.39	11.76	5.51e-13	4.06e-12	SMN1; SMN2	survival of motor neuron 1, telomeric; survival of motor neuron 2, centromeric	Multiple_Complex
TC0500007972.hg.1	8.27	10.65	5.89	11.9	11.75	8.27	7.97	4.69e-15	6.07e-14	VCAN	versican	Multiple_Complex
TC0500013271.hg.1	10.54	10	8.63	11.9	9.43	9.78	11.28	4.79e-13	3.57e-12	LOC728554; THOC3	THO complex 3 pseudogene; Homo sapiens THO complex 3, mRNA (cDNA clone MGC:5469 IMAGE:3451612), complete cds.; Homo sapiens THO complex 3, mRNA (cDNA clone MGC:87233 IMAGE:5262880), complete cds.; Salzman2013 ANNOTATED, INTERNAL, ncRNA, OVERLAPTX, OVEXON best transcript NR_003615; Transcript Identified by AceView, Entrez Gene ID(s) 728554	Multiple_Complex
TC0100015771.hg.1	8.71	8.59	6.35	11.9	6.88	8.38	9.83	3.18e-14	3.22e-13	SEMA6C	sema domain, transmembrane domain (TM), and cytoplasmic domain, (semaphorin) 6C	Multiple_Complex
TC0600012875.hg.1	8.91	7.48	7.49	11.9	8.2	7.98	9.2	3.78e-18	1.58e-16	FYN	FYN proto-oncogene, Src family tyrosine kinase	Multiple_Complex
TC2200007987.hg.1	14.98	13.39	15.3	11.89	14.11	15.06	11.69	2.95e-19	1.99e-17	CLDN5	claudin 5	Coding
TC1100009169.hg.1	8.49	11.99	6.24	11.89	12.16	5.26	7.69	1.57e-20	1.86e-18	TAGLN	transgelin	Multiple_Complex
TC1000008056.hg.1	10.67	10.4	8.69	11.89	8.66	9.39	12.72	6.1e-15	7.58e-14	VCL	vinculin	Multiple_Complex
TC1200008213.hg.1	8.89	7.56	6.78	11.89	8.67	8.48	10.86	1.41e-16	3.06e-15	ATXN7L3B	ataxin 7-like 3B	Multiple_Complex
TC0X00007744.hg.1	13.82	15.29	15.35	11.88	15.06	15.5	13.75	1.86e-18	8.91e-17	SH3BGRL	SH3 domain binding glutamate-rich protein like	Multiple_Complex
TC1200008162.hg.1	11	11.8	11.48	11.88	10.83	11.2	9.75	2.6e-11	1.34e-10	CNOT2	CCR4-NOT transcription complex subunit 2	Multiple_Complex
TC0700008560.hg.1	11.24	10.6	10.07	11.88	10.84	10.71	12.12	4.46e-11	2.2e-10	GNB2	guanine nucleotide binding protein (G protein), beta polypeptide 2	Multiple_Complex
TC1500009036.hg.1	9.36	10.31	6.11	11.88	9.18	7.72	10.03	1.63e-16	3.46e-15	MEIS2	Meis homeobox 2	Multiple_Complex
TC2000007169.hg.1	10.88	9.96	9.41	11.88	10.22	10.84	11.95	5.88e-12	3.46e-11	CHMP4B	charged multivesicular body protein 4B	Multiple_Complex
TC2000006541.hg.1	10.44	9.68	9.39	11.88	11.03	10.18	10.53	4.06e-12	2.48e-11	ITPA	inosine triphosphatase (nucleoside triphosphate pyrophosphatase)	Multiple_Complex
TC1600008407.hg.1	8.73	8.6	7.66	11.88	8.73	9.38	12.06	3.6e-16	6.87e-15	NPIPB15	nuclear pore complex interacting protein family, member B15	Multiple_Complex
TC0700012555.hg.1	8.82	8.31	6.61	11.88	7.76	8.22	10.72	2.57e-15	3.56e-14	TNPO3	transportin 3	Multiple_Complex
TC1600010227.hg.1	8.49	7.84	6.49	11.88	7.85	7.96	10.22	3.18e-14	3.22e-13	N4BP1	NEDD4 binding protein 1	Multiple_Complex
TC0300006544.hg.1	7.73	7.81	7.21	11.88	7.15	7.46	10.64	3.86e-16	7.27e-15	SETD5	SET domain containing 5	Multiple_Complex
TC1800007440.hg.1	7.67	7.28	6.58	11.88	7.5	7.13	7.87	4.21e-17	1.13e-15	ZNF532	zinc finger protein 532	Multiple_Complex
TC1800006571.hg.1	5.91	6.54	9.38	11.88	8.3	7.26	8.11	1.26e-12	8.63e-12	ARHGAP28	Rho GTPase activating protein 28	Multiple_Complex
TC0600007380.hg.1	14.64	14.51	14.71	11.87	13.82	13.66	13.51	5.33e-14	5.05e-13	HIST1H2AL; HIST1H2BN	histone cluster 1, H2al; histone cluster 1, H2bn	Multiple_Complex
TC0200014978.hg.1	13.33	13.76	14.06	11.87	13.28	13.81	13.15	2.74e-10	1.16e-09	OLA1	Obg-like ATPase 1	Multiple_Complex
TC1600007931.hg.1	12.92	13.44	11.66	11.87	10.65	13	14.44	1.52e-16	3.26e-15	LPCAT2	lysophosphatidylcholine acyltransferase 2	Multiple_Complex
TC0500008691.hg.1	12.86	12.93	13.21	11.87	12.75	12.79	12.18	4.49e-10	1.85e-09	UBE2B	ubiquitin conjugating enzyme E2B	Multiple_Complex
TC1100007876.hg.1	11.85	11.52	10.91	11.87	11.78	11.98	12.8	2e-10	8.7e-10	TMEM179B; MIR6748	transmembrane protein 179B; microRNA 6748	Multiple_Complex
TC1100010092.hg.1	11.85	11.39	9.9	11.87	10.88	10.82	12.36	7.02e-12	4.06e-11	EIF4G2; SNORD97	eukaryotic translation initiation factor 4 gamma, 2; small nucleolar RNA, C/D box 97	Multiple_Complex
TC0500011163.hg.1	10.27	11.09	11.42	11.87	11.92	12.11	11.07	1.36e-12	9.17e-12	COL4A3BP	collagen, type IV, alpha 3 (Goodpasture antigen) binding protein	Multiple_Complex
TC1700012352.hg.1	11.2	10.47	10.07	11.87	11.79	10.81	12.39	4.14e-11	2.05e-10	TRAPPC1	trafficking protein particle complex 1	Multiple_Complex
TC0700007998.hg.1	10.7	9.88	8.14	11.87	9.86	9.87	11.98	1.46e-16	3.15e-15	EIF4H	eukaryotic translation initiation factor 4H	Multiple_Complex
TC0500009725.hg.1	9.12	8.9	8.41	11.87	8.88	9.24	11.2	2.77e-14	2.85e-13	CNOT6	CCR4-NOT transcription complex subunit 6	Multiple_Complex
TC2200008112.hg.1	8.56	8.51	8.26	11.87	7.98	8.59	10.6	4.48e-16	8.24e-15	TOP3B	topoisomerase (DNA) III beta	Multiple_Complex
TC1600010452.hg.1	8.15	8.25	7.01	11.87	8.31	7.44	8.14	6.98e-18	2.6e-16	DOK4	docking protein 4	Multiple_Complex
TC0700012712.hg.1	11.7	10.47	10.06	11.86	11.38	11.09	12.88	2.13e-15	3.05e-14	LUZP6; MTPN	leucine zipper protein 6; myotrophin	Multiple_Complex
TC1700011237.hg.1	8.81	8.63	8.34	11.86	8.36	8.81	10.98	9.45e-16	1.54e-14	VEZF1	vascular endothelial zinc finger 1	Multiple_Complex
TC1500007814.hg.1	4.93	5.43	6.1	11.86	5.49	5.43	4.89	5.91e-18	2.27e-16	NEO1	neogenin 1	Multiple_Complex
TC0300009782.hg.1	14.13	14.73	15.18	11.85	14.73	15.14	12.27	2.1e-18	9.76e-17	EIF4A2; SNORA63; SNORD2; SNORA4; SNORA81; MIR1248	eukaryotic translation initiation factor 4A2; small nucleolar RNA, H/ACA box 63; small nucleolar RNA, C/D box 2; small nucleolar RNA, H/ACA box 4; small nucleolar RNA, H/ACA box 81; microRNA 1248	Multiple_Complex
TC2100008164.hg.1	13.67	13.48	13.63	11.85	13.33	13.15	13.05	2.78e-10	1.18e-09	PSMG1	proteasome (prosome, macropain) assembly chaperone 1	Multiple_Complex
TC1000007199.hg.1	13.46	13.44	13.77	11.85	13.32	14.07	13.03	6.82e-12	3.95e-11	ZEB1	zinc finger E-box binding homeobox 1	Multiple_Complex
TC0900008173.hg.1	11.77	11.03	10.69	11.85	11.32	10.84	12.43	1.92e-10	8.39e-10	ANP32B	acidic nuclear phosphoprotein 32 family member B	Multiple_Complex
TC0X00007191.hg.1	12.15	10.94	10.09	11.85	11.91	11.05	12.1	1.72e-11	9.2e-11	EBP	emopamil binding protein (sterol isomerase)	Multiple_Complex
TC1600008585.hg.1	10.21	10.12	8.43	11.85	8.18	10.3	12.32	1.71e-15	2.54e-14	CMIP	c-Maf inducing protein	Multiple_Complex
TC1800006513.hg.1	9.93	10.01	9.8	11.85	10.08	10.43	11.86	1.33e-13	1.15e-12	TGIF1	TGFB-induced factor homeobox 1	Multiple_Complex
TC2200009194.hg.1	9.95	9.12	7.89	11.85	8.59	8.63	11.08	1.49e-15	2.26e-14	MED15	mediator complex subunit 15	Multiple_Complex
TC0300014034.hg.1	14.43	15.03	15.47	11.84	15.65	15.21	12.34	1.86e-19	1.39e-17	COX17	COX17 cytochrome c oxidase copper chaperone	Multiple_Complex
TC1700011059.hg.1	11.5	11.16	10.05	11.83	11.04	10.77	12.15	1.57e-11	8.47e-11	SLC35B1	solute carrier family 35, member B1	Multiple_Complex
TC0100010858.hg.1	11.02	10.38	9.17	11.83	9.6	9.64	11.53	1.81e-11	9.65e-11	DHX9	DEAH (Asp-Glu-Ala-His) box helicase 9	Multiple_Complex
TC1300009012.hg.1	8.27	8.32	9.61	11.83	9.01	8.84	8.4	1.14e-13	9.96e-13	THSD1	thrombospondin type 1 domain containing 1	Multiple_Complex
TC1200009131.hg.1	14.23	14.7	14.32	11.82	14.18	14.41	12.88	1.34e-15	2.08e-14	DYNLL1	dynein, light chain, LC8-type 1	Multiple_Complex
TC0100011855.hg.1	13.45	13.14	12.94	11.82	13.84	13.03	12.11	2.07e-12	1.34e-11	GUK1	guanylate kinase 1	Multiple_Complex
TC0400012782.hg.1	9.28	9.67	9.07	11.82	9.56	9.34	11.07	1.2e-12	8.24e-12	STIM2	stromal interaction molecule 2	Multiple_Complex
TC0600011661.hg.1	9.4	9.55	8.5	11.82	9.14	9.62	11.23	2.5e-16	4.99e-15	STK38	serine/threonine kinase 38	Multiple_Complex
TC1600011362.hg.1	5.68	7.26	6.61	11.82	6.28	5.89	7.16	1.38e-15	2.13e-14	ACSM3	acyl-CoA synthetase medium-chain family member 3	Multiple_Complex
TC1500007510.hg.1	13.09	12.67	10.03	11.81	11.77	10.49	12.09	1.24e-14	1.43e-13	TPM1	tropomyosin 1 (alpha)	Multiple_Complex
TC0400010995.hg.1	9.97	10.36	9.23	11.81	10.14	10.49	11.5	2.51e-12	1.6e-11	ANKRD17	ankyrin repeat domain 17	Multiple_Complex
TC0700012584.hg.1	10.27	10.19	8.89	11.81	10.03	9.68	12.39	8.62e-12	4.9e-11	UBE2H	ubiquitin conjugating enzyme E2H	Multiple_Complex
TC1000010509.hg.1	8.31	8.93	7.07	11.81	8.67	8.45	10.53	1.08e-17	3.69e-16	AGAP4	ArfGAP with GTPase domain, ankyrin repeat and PH domain 4	Multiple_Complex
TC1200009103.hg.1	8.76	8.76	8.48	11.81	9.4	9.39	10.04	4.03e-15	5.34e-14	PRKAB1	protein kinase, AMP-activated, beta 1 non-catalytic subunit	Multiple_Complex
TC0600010066.hg.1	6.43	6.65	6.14	11.81	6.95	6.79	9.31	4.47e-21	6.9e-19	IGF2R	insulin-like growth factor 2 receptor	Multiple_Complex
TC0200016586.hg.1	12.2	12.21	13.16	11.8	12.53	12.16	10.05	8.6e-14	7.77e-13	HSPE1-MOB4	HSPE1-MOB4 readthrough	Coding
TC0600014261.hg.1	11.4	11.53	9.63	11.8	10.51	10.85	11.85	1.04e-10	4.78e-10	DDX39B; SNORD84	DEAD (Asp-Glu-Ala-Asp) box polypeptide 39B; small nucleolar RNA, C/D box 84	Multiple_Complex
TC0600007635.hg.1	10.12	10.27	9.41	11.8	9.82	10.58	9.47	9.27e-11	4.31e-10	PPT2; EGFL8; PPT2-EGFL8	palmitoyl-protein thioesterase 2; EGF-like-domain, multiple 8; PPT2-EGFL8 readthrough (NMD candidate)	Multiple_Complex
TC0100007786.hg.1	8.51	8.69	7.55	11.8	8.57	8.8	11.35	2.85e-15	3.9e-14	AGO1	argonaute RISC catalytic component 1	Multiple_Complex
TC0400012670.hg.1	4.07	6.71	3.93	11.8	6.7	4.24	8.88	4.24e-17	1.13e-15	FAT1	FAT atypical cadherin 1	Multiple_Complex
TC0200011400.hg.1	10.97	10.94	10	11.79	10.89	10.75	11.65	1.06e-10	4.87e-10	2002-09-01	septin 2	Multiple_Complex
TC0100010297.hg.1	10.56	10.74	9.46	11.79	10.61	10.66	11.01	4.7e-10	1.93e-09	NCSTN	nicastrin	Multiple_Complex
TC1700007381.hg.1	9.23	8.75	7.4	11.79	8.97	8.6	11.74	3.79e-16	7.17e-15	SUPT6H	SPT6 homolog, histone chaperone	Multiple_Complex
TC0600007273.hg.1	14.32	14.18	13.3	11.78	13.17	13.19	12.59	1.35e-12	9.12e-12	HIST1H1E	histone cluster 1, H1e	Coding
TC0100013348.hg.1	13.28	13.56	14.35	11.78	13.5	14.11	11.08	2.58e-18	1.16e-16	SYF2	SYF2 pre-mRNA-splicing factor	Multiple_Complex
TC0900009274.hg.1	12.64	11.84	10.66	11.78	11.43	10.4	12.92	1.88e-13	1.57e-12	TUBB4B	tubulin, beta 4B class IVb	Multiple_Complex
TC0900011803.hg.1	9.59	9.88	9.09	11.78	9.57	9.78	10.26	8.87e-13	6.25e-12	SETX	senataxin	Multiple_Complex
TC0800007431.hg.1	8.71	8.96	8.04	11.78	8.42	9.07	9.33	5.85e-14	5.47e-13	AP3M2	adaptor-related protein complex 3, mu 2 subunit	Multiple_Complex
TC1700008539.hg.1	7.47	8.31	6.92	11.78	8.37	7.98	8.18	4.23e-14	4.15e-13	MRC2	mannose receptor, C type 2	Multiple_Complex
TC0500007314.hg.1	10.75	10.05	9.84	11.77	10.64	10.81	11.67	2.07e-11	1.09e-10	MRPS30	mitochondrial ribosomal protein S30	Multiple_Complex
TC0300011060.hg.1	11.18	10.02	8.73	11.77	10.91	10.2	12.47	5.03e-16	9.04e-15	RHOA	ras homolog family member A	Multiple_Complex
TC1000009536.hg.1	13.59	14.28	12.58	11.76	14.47	13.11	9.67	2.68e-19	1.84e-17	IDI1	isopentenyl-diphosphate delta isomerase 1	Multiple_Complex
TC0500011759.hg.1	12.84	13.16	12.97	11.76	12.43	13.14	11.45	1.68e-11	8.99e-11	ATG12	autophagy related 12	Multiple_Complex
TC0200016585.hg.1	12.27	12.23	13.12	11.76	12.53	12.16	9.99	2.22e-14	2.35e-13	MOB4	MOB family member 4, phocein	Multiple_Complex
TC1000008574.hg.1	12.14	11.48	10.19	11.76	11.9	10.84	13.05	5.04e-13	3.74e-12	PGAM1	phosphoglycerate mutase 1 (brain)	Multiple_Complex
TC0100015310.hg.1	11.31	11.13	10.96	11.76	9.62	11.04	11.31	1.92e-10	8.39e-10	SLC16A1	solute carrier family 16 (monocarboxylate transporter), member 1	Multiple_Complex
TC1100009203.hg.1	10.57	10.94	8.47	11.76	10.08	10.59	12.23	6.04e-13	4.4e-12	UBE4A	ubiquitination factor E4A	Multiple_Complex
TC2200008799.hg.1	10.7	10.07	9.76	11.76	9.86	10.46	11.3	5.47e-13	4.03e-12	ST13	suppression of tumorigenicity 13 (colon carcinoma) (Hsp70 interacting protein)	Multiple_Complex
TC0200011901.hg.1	10.04	9.39	8.26	11.76	9.33	9.65	10.44	2.87e-11	1.47e-10	PUM2	pumilio RNA binding family member 2	Multiple_Complex
TC1500009120.hg.1	9.43	8.97	7.93	11.76	8.99	9.08	9.85	2.79e-12	1.76e-11	RMDN3	regulator of microtubule dynamics 3	Multiple_Complex
TC0700013102.hg.1	7.77	7.61	6.79	11.76	7.07	8.01	10.61	3.58e-15	4.78e-14	KMT2C	lysine (K)-specific methyltransferase 2C	Multiple_Complex
TC0100016694.hg.1	7.96	7.42	7.11	11.76	7.19	8.29	7.29	4.09e-15	5.4e-14	IVNS1ABP	influenza virus NS1A binding protein	Multiple_Complex
TC0600007290.hg.1	13.82	14.61	14.77	11.75	13.15	13.21	12.6	2.35e-13	1.91e-12	HIST1H2BH	histone cluster 1, H2bh	Coding
TC0500013204.hg.1	13.5	14.07	13.26	11.75	13.56	13.56	14.16	3.8e-14	3.78e-13	CAST	calpastatin	Multiple_Complex
TC0600013326.hg.1	11.63	11.82	12.25	11.75	12.13	12.43	13.75	2.73e-12	1.72e-11	PERP	PERP, TP53 apoptosis effector	Coding
TC0X00010671.hg.1	11.61	11.1	10.24	11.75	11.51	11.47	13.01	5.23e-13	3.87e-12	LAMP2	lysosomal-associated membrane protein 2	Multiple_Complex
TC0100013226.hg.1	11.21	10.89	9.96	11.75	10.53	11.05	12.6	7.43e-13	5.32e-12	USP48	ubiquitin specific peptidase 48	Multiple_Complex
TC0800010382.hg.1	6.18	8.55	7.51	11.75	9.31	6.97	6.47	4.17e-18	1.72e-16	SNAI2	snail family zinc finger 2	Coding
TC1300009954.hg.1	14.63	15.51	15.39	11.74	14.89	14.56	10.99	3.66e-21	5.91e-19	DNAJC15	DnaJ (Hsp40) homolog, subfamily C, member 15	Multiple_Complex
TC0X00011308.hg.1	14.08	14.58	14.8	11.74	14.28	14.65	12.08	2.29e-16	4.63e-15	RPL36A	ribosomal protein L36a	Multiple_Complex
TC0200015225.hg.1	10.99	11.69	11.62	11.74	11.43	11.42	9.63	3.57e-12	2.2e-11	HIBCH	3-hydroxyisobutyryl-CoA hydrolase	Multiple_Complex
TC1700008128.hg.1	10.66	10.71	10.78	11.74	11.17	10.83	12.42	1.07e-10	4.89e-10	NPEPPS	aminopeptidase puromycin sensitive	Multiple_Complex
TC0700012959.hg.1	10.37	10.11	10.35	11.74	9.55	9.76	12.02	9.79e-14	8.71e-13	EZH2	enhancer of zeste 2 polycomb repressive complex 2 subunit	Multiple_Complex
TC1100006731.hg.1	11.04	9.99	8.66	11.74	10.38	9.45	11.45	1.94e-11	1.03e-10	ILK	integrin linked kinase	Multiple_Complex
TC1700011128.hg.1	9.61	9.94	8.47	11.74	10.54	10.06	11.53	5.32e-14	5.05e-13	SPAG9	sperm associated antigen 9	Multiple_Complex
TC1900007744.hg.1	7.97	9.46	7.34	11.74	8.86	9.01	10.76	7.69e-17	1.86e-15	DPY19L3	dpy-19-like 3 (C. elegans)	Multiple_Complex
TC2100007318.hg.1	9.77	9.06	8.27	11.74	9.07	8.98	11.6	2.34e-16	4.71e-15	RRP1B	ribosomal RNA processing 1B	Multiple_Complex
TC1300008793.hg.1	9.37	8.29	8.3	11.74	10.1	9.16	10.73	2.39e-17	7.03e-16	TSC22D1	TSC22 domain family, member 1	Multiple_Complex
TC0700013510.hg.1	12.32	11.61	9.65	11.73	11.94	11.49	13.26	4.24e-13	3.2e-12	KDELR2	KDEL (Lys-Asp-Glu-Leu) endoplasmic reticulum protein retention receptor 2	Multiple_Complex
TC0200008063.hg.1	11.28	10.49	10.24	11.73	10.86	10.47	11.56	1.72e-10	7.57e-10	DGUOK	deoxyguanosine kinase	Multiple_Complex
TC0100006806.hg.1	8.85	8.79	7.04	11.73	8.92	9.21	11.13	4.56e-18	1.84e-16	UBE4B	ubiquitination factor E4B	Multiple_Complex
TC2000009504.hg.1	8.38	8.25	7.15	11.73	7.04	7.93	9.2	1e-17	3.46e-16	ZNF217	zinc finger protein 217	Multiple_Complex
TC0100007550.hg.1	13.94	14.03	14.49	11.72	14.22	14.16	12.68	1.54e-15	2.34e-14	ATPIF1	ATPase inhibitory factor 1	Multiple_Complex
TC0200012499.hg.1	13.85	13.33	13.47	11.72	13.71	12.54	12.56	6.72e-14	6.2e-13	MCFD2	multiple coagulation factor deficiency 2	Multiple_Complex
TC1900011916.hg.1	10.17	11.68	11.77	11.72	11.26	11.84	8.92	6.58e-16	1.13e-14	ZNF626	zinc finger protein 626	Multiple_Complex
TC1600009422.hg.1	11.37	10.66	10.26	11.72	10.41	10.45	12.16	1.38e-10	6.17e-10	GSPT1	G1 to S phase transition 1	Multiple_Complex
TC1900008372.hg.1	11.09	10.57	9.16	11.72	9.89	9.94	12.32	1.14e-12	7.87e-12	PPP5C	protein phosphatase 5, catalytic subunit	Multiple_Complex
TC1000008750.hg.1	10.24	10.4	9.58	11.72	10.55	10.62	11.34	1.06e-10	4.88e-10	WBP1L	WW domain binding protein 1-like	Multiple_Complex
TC1900007906.hg.1	11.45	9.8	9.47	11.72	11.49	10.2	11.65	2.85e-15	3.9e-14	TBCB	tubulin folding cofactor B	Multiple_Complex
TC1900011968.hg.1	9.55	9.31	8.62	11.72	9.29	9.46	10.96	4.94e-14	4.73e-13	XRCC1	X-ray repair complementing defective repair in Chinese hamster cells 1	Multiple_Complex
TC1900006992.hg.1	8.53	7.68	9.19	11.72	8.59	7.63	11.42	1.11e-12	7.67e-12	ILF3	interleukin enhancer binding factor 3	Multiple_Complex
TC0600011463.hg.1	10.9	10.22	8.89	11.71	9.92	9.91	10.94	1.07e-10	4.92e-10	NEU1	sialidase 1 (lysosomal sialidase)	Multiple_Complex
TC1400009131.hg.1	9.43	9.17	8.76	11.71	9.6	9.38	11.2	3.97e-15	5.26e-14	MAP4K5	mitogen-activated protein kinase kinase kinase kinase 5	Multiple_Complex
TC1700009651.hg.1	9.2	8.6	7.59	11.71	8.16	8.6	10.68	2.08e-15	2.99e-14	TP53	tumor protein p53	Multiple_Complex
TC0500012818.hg.1	9.9	8.52	7.84	11.71	9.16	8.1	10.23	6.29e-14	5.83e-13	STK10	serine/threonine kinase 10	Multiple_Complex
TC1200009672.hg.1	13.32	14.35	14.09	11.7	13.97	13.62	12.54	2.34e-14	2.47e-13	C12orf4	chromosome 12 open reading frame 4	Multiple_Complex
TC1800009214.hg.1	13.91	14.25	14.34	11.7	13.92	13.87	12.75	9.17e-15	1.09e-13	NDUFV2	NADH dehydrogenase (ubiquinone) flavoprotein 2, 24kDa	Multiple_Complex
TC0900009513.hg.1	13.42	13.75	13.97	11.7	14.08	14.03	10.81	7.12e-18	2.63e-16	TMEM261	transmembrane protein 261	Multiple_Complex
TC0400008604.hg.1	13.32	13.25	13.59	11.7	13.14	13.13	12.33	1.05e-12	7.27e-12	EXOSC9	exosome component 9	Multiple_Complex
TC0X00009890.hg.1	9.58	8.92	9.6	11.7	9.27	9.92	11.1	4.93e-13	3.67e-12	ZC4H2	zinc finger, C4H2 domain containing	Multiple_Complex
TC1000008744.hg.1	8.02	7.42	6.36	11.7	7.76	7.5	10.22	1.09e-17	3.71e-16	TRIM8	tripartite motif containing 8	Multiple_Complex
TC1800007215.hg.1	13.56	13.82	14.38	11.69	13.93	13.99	12.06	2.09e-16	4.28e-15	HAUS1	HAUS augmin like complex subunit 1	Multiple_Complex
TC0100009054.hg.1	10.38	10.33	9.78	11.69	9.48	10.27	9.98	4.37e-13	3.3e-12	MTF2	metal response element binding transcription factor 2	Multiple_Complex
TC1000012567.hg.1	8.59	9.17	8.99	11.69	9.14	9.24	10.63	4.42e-16	8.14e-15	AGAP5	ArfGAP with GTPase domain, ankyrin repeat and PH domain 5	Multiple_Complex
TC1600009247.hg.1	8.81	8.3	8.01	11.69	8.35	8.25	10.75	1.43e-17	4.64e-16	GLYR1	glyoxylate reductase 1 homolog (Arabidopsis)	Multiple_Complex
TC0500008782.hg.1	7.82	8.21	7.83	11.69	7.86	7.9	10.6	3.81e-16	7.2e-15	KDM3B	lysine (K)-specific demethylase 3B	Multiple_Complex
TC1700009162.hg.1	14.39	14.3	13.97	11.68	14.83	14.19	13.04	1.53e-16	3.28e-15	C17orf89	chromosome 17 open reading frame 89	Multiple_Complex
TC0400007938.hg.1	9.43	10.14	10.33	11.68	11.6	11.2	12.03	1.31e-13	1.13e-12	BMP2K	BMP2 inducible kinase	Multiple_Complex
TC0800007459.hg.1	10.03	9.55	9.1	11.68	8.95	9.33	10.7	5.83e-12	3.44e-11	POMK	protein-O-mannose kinase	Multiple_Complex
TC0200009964.hg.1	14.49	14.4	14.96	11.67	14.57	14.25	12.4	1.34e-17	4.38e-16	HAT1	histone acetyltransferase 1	Multiple_Complex
TC0700006795.hg.1	11.31	12.06	12.14	11.67	12.84	12.61	13.37	8.9e-13	6.27e-12	AHR	aryl hydrocarbon receptor	Multiple_Complex
TC1700011424.hg.1	11.25	10.22	9.59	11.67	10.62	10.53	11.76	9.66e-12	5.42e-11	SMARCD2	SWI/SNF related, matrix associated, actin dependent regulator of chromatin, subfamily d, member 2	Multiple_Complex
TC1900011919.hg.1	9.16	10.19	9.94	11.67	10.22	9.99	9.72	4.07e-11	2.03e-10	ZNF708	zinc finger protein 708	Multiple_Complex
TC0200014091.hg.1	9.27	9.57	8.2	11.67	9.1	9.36	10.34	9.42e-11	4.37e-10	CLASP1	cytoplasmic linker associated protein 1	Multiple_Complex
TC1700010703.hg.1	9.63	9.34	8.62	11.67	9.36	8.78	10.81	9.39e-13	6.58e-12	NKIRAS2	Memczak2013 ANTISENSE, coding, INTERNAL, UTR3 best transcript NM_001001349	NonCoding
TC1200009753.hg.1	10.59	9.11	8.44	11.67	9.53	8.97	11.2	9.39e-15	1.11e-13	MLF2	myeloid leukemia factor 2	Multiple_Complex
TC0900008945.hg.1	8.39	8.17	6.74	11.67	8.15	8.05	10.14	5.91e-16	1.04e-14	GPR107	G protein-coupled receptor 107	Multiple_Complex
TC1900009176.hg.1	9.04	8.13	7.43	11.67	7.96	8.2	10.92	6.15e-18	2.34e-16	TCF3	transcription factor 3	Multiple_Complex
TSUnmapped00000267.hg.1	7.8	7.87	6.51	11.67	7.59	7.78	9.49	3.11e-14	3.16e-13	LRP6	LDL receptor related protein 6	Coding
TC0800007774.hg.1	6.2	6.44	6.69	11.67	6.38	7.25	7.93	1.63e-16	3.46e-15	CHD7	chromodomain helicase DNA binding protein 7	Multiple_Complex
TC0300013270.hg.1	13.49	14.23	14.3	11.66	13.59	13.71	11.57	1.43e-15	2.19e-14	MRPL47	mitochondrial ribosomal protein L47	Multiple_Complex
TC0300008561.hg.1	11.91	10.84	10.03	11.66	11.3	12.25	10.94	1.24e-13	1.08e-12	PARP14	poly(ADP-ribose) polymerase family member 14	Multiple_Complex
TC1100007688.hg.1	9.98	9.49	8.22	11.66	9.76	9.2	11.82	3.74e-12	2.3e-11	ZDHHC5	zinc finger, DHHC-type containing 5	Multiple_Complex
TC0900011597.hg.1	10.02	9.14	8.81	11.66	9.03	9.77	9.53	1.44e-11	7.8e-11	SH2D3C	SH2 domain containing 3C	Multiple_Complex
TC1100007307.hg.1	13.46	13.96	14.66	11.65	14.03	14.73	11.6	9.91e-18	3.44e-16	C11orf74	chromosome 11 open reading frame 74	Multiple_Complex
TC0200012072.hg.1	11.5	11.24	10.56	11.65	12.1	11.72	12.06	1.03e-10	4.74e-10	MPV17	MpV17 mitochondrial inner membrane protein	Multiple_Complex
TC0300007189.hg.1	10.64	10.89	9.85	11.65	9.89	11.27	12.16	9.89e-14	8.78e-13	SNRK	SNF related kinase	Multiple_Complex
TC0500012979.hg.1	10.68	10.65	9.38	11.65	10.11	10.22	11.2	2.46e-11	1.28e-10	DDX41	DEAD (Asp-Glu-Ala-Asp) box polypeptide 41	Multiple_Complex
TC0X00010155.hg.1	11.9	10.39	12.8	11.65	12.69	12.41	6.62	6.03e-21	8.92e-19	ITM2A	integral membrane protein 2A	Multiple_Complex
TC1600007113.hg.1	10.19	10.35	9.11	11.65	10.08	10.35	12.16	6.83e-12	3.96e-11	C16orf62	chromosome 16 open reading frame 62	Multiple_Complex
TC0700009253.hg.1	10.56	10.14	9.67	11.65	9.59	9.97	11.25	1.57e-12	1.04e-11	NUP205	nucleoporin 205kDa	Multiple_Complex
TC1900009315.hg.1	10.4	9.16	7.26	11.65	8.73	8.78	10.15	1.65e-14	1.82e-13	DAPK3; MIR637	death-associated protein kinase 3; microRNA 637	Multiple_Complex
TC0800011041.hg.1	8.85	9.09	7.99	11.65	8.41	8.83	10.02	1.79e-12	1.18e-11	MMP16	matrix metallopeptidase 16 (membrane-inserted)	Multiple_Complex
TC0X00007363.hg.1	9.11	8.9	8.52	11.65	9.47	8.88	9.72	5.26e-13	3.89e-12	MAGED2	MAGE family member D2	Multiple_Complex
TC0100006874.hg.1	11.32	11.47	10.32	11.64	10.95	11.08	12.35	2.59e-10	1.11e-09	PLOD1	procollagen-lysine, 2-oxoglutarate 5-dioxygenase 1	Multiple_Complex
TC0500011896.hg.1	6.82	7.62	7.68	11.64	7.17	7.51	9.18	1.14e-18	5.94e-17	ZNF608	zinc finger protein 608	Multiple_Complex
TC0700011813.hg.1	12.56	12.8	12.97	11.63	13.07	13.07	11.17	3.9e-13	2.98e-12	BET1	Bet1 golgi vesicular membrane trafficking protein	Multiple_Complex
TC0300008594.hg.1	5.88	6.84	8.07	11.63	10	8.52	8.46	4.85e-16	8.77e-15	KALRN	kalirin, RhoGEF kinase	Multiple_Complex
TC1400009065.hg.1	13.13	13.66	13.89	11.62	13.53	13.39	11.88	3.11e-14	3.16e-13	FKBP3	FK506 binding protein 3	Multiple_Complex
TC0900010445.hg.1	10.55	12.07	11.36	11.62	11.71	11.6	10.35	1.03e-10	4.74e-10	NMRK1	nicotinamide riboside kinase 1	Multiple_Complex
TC1600008231.hg.1	9.75	10.27	9.63	11.62	10.09	11.01	11.95	1.35e-11	7.37e-11	NFAT5	nuclear factor of activated T-cells 5, tonicity-responsive	Multiple_Complex
TC0500013429.hg.1	9.91	8.93	8.48	11.62	10.07	10.18	11.03	1.86e-15	2.73e-14	RNF130	ring finger protein 130	Multiple_Complex
TC1200008568.hg.1	9.67	8.1	7.03	11.62	8.06	7.34	10.68	9.88e-18	3.43e-16	TMPO	thymopoietin	Multiple_Complex
TC0200014192.hg.1	6.95	6.58	5.53	11.62	6.41	6.25	10.44	3.61e-20	3.62e-18	SAP130	Sin3A associated protein 130kDa	Multiple_Complex
TC1400007947.hg.1	13.6	13.92	13.7	11.61	13.48	13.51	12.46	2.21e-14	2.35e-13	PSMC1	proteasome 26S subunit, ATPase 1	Multiple_Complex
TC0900011523.hg.1	13.24	12.67	10.37	11.61	12.75	11.63	14.69	7.04e-17	1.72e-15	HSPA5	heat shock 70kDa protein 5 (glucose-regulated protein, 78kDa)	Multiple_Complex
TC1700006679.hg.1	12.22	12.38	13.23	11.61	12.37	12.59	11.05	6.3e-13	4.58e-12	RPAIN	RPA interacting protein	Multiple_Complex
TC0700008252.hg.1	6.9	7.94	7.64	11.61	8.12	7.56	7.59	4.01e-13	3.05e-12	CROT	carnitine O-octanoyltransferase	Multiple_Complex
TC0500009353.hg.1	14.72	15.41	15.4	11.6	15.04	15.25	13.05	2.78e-19	1.89e-17	RARS	arginyl-tRNA synthetase	Multiple_Complex
TC0100009444.hg.1	13.32	13.81	13.54	11.6	13.31	13.55	12.44	1.59e-13	1.34e-12	CAPZA1	capping protein (actin filament) muscle Z-line, alpha 1	Multiple_Complex
TC1900011675.hg.1	13.55	13.7	13.28	11.6	13.12	13.78	11.79	2.1e-13	1.73e-12	C19orf53	chromosome 19 open reading frame 53	Coding
TC1500009189.hg.1	11.03	11.64	8.73	11.6	10.19	10.95	12.53	1.53e-15	2.33e-14	ZNF106	zinc finger protein 106	Multiple_Complex
TC1500009358.hg.1	10.16	10.88	10.07	11.6	10.59	10.9	11.39	9.7e-11	4.49e-10	SECISBP2L	SECIS binding protein 2-like	Multiple_Complex
TC1700008283.hg.1	11.64	10.87	10.02	11.6	10.69	10.92	11.8	6.65e-11	3.17e-10	UTP18	UTP18 small subunit (SSU) processome component	Multiple_Complex
TC1900007110.hg.1	10.4	9.73	8.68	11.6	9.78	9.57	11.74	4.15e-15	5.46e-14	RAD23A	RAD23 homolog A, nucleotide excision repair protein	Multiple_Complex
TC0100018338.hg.1	9.01	9.24	8.46	11.6	8.47	8.55	12.14	1.1e-15	1.75e-14	NAV1	neuron navigator 1	Multiple_Complex
TC2000007430.hg.1	10.37	9.16	8.24	11.6	10.1	9.48	12.51	2.54e-15	3.54e-14	SRSF6	serine/arginine-rich splicing factor 6	Multiple_Complex
TC0400011916.hg.1	6.74	6.84	6.79	11.6	7.46	6.39	6.74	6.41e-19	3.8e-17	PCDH18	protocadherin 18	Multiple_Complex
TC0300013296.hg.1	14.12	14.34	15.02	11.59	14.35	14.53	11.91	2.28e-18	1.04e-16	DNAJC19	DnaJ (Hsp40) homolog, subfamily C, member 19	Multiple_Complex
TC1100013148.hg.1	13.86	13.86	12.74	11.59	11.75	13.45	12.38	1.56e-14	1.73e-13	PIK3C2A	phosphatidylinositol-4-phosphate 3-kinase, catalytic subunit type 2 alpha	Multiple_Complex
TC0X00008862.hg.1	12.85	12.91	13.81	11.59	13.99	13.37	10.77	1.46e-15	2.23e-14	FUNDC2	FUN14 domain containing 2	Multiple_Complex
TC1700007796.hg.1	9.64	10.58	9.5	11.59	10.39	11.27	10.3	3.01e-12	1.88e-11	IGFBP4	insulin like growth factor binding protein 4	Multiple_Complex
TC1600007988.hg.1	10.18	9.84	8.95	11.59	9.49	10.01	10.6	3.38e-13	2.63e-12	CPNE2	copine II	Multiple_Complex
TC1800008474.hg.1	9.67	9.45	7.8	11.59	9.7	8.46	9.91	3.57e-14	3.57e-13	SLC39A6	solute carrier family 39 (zinc transporter), member 6	Multiple_Complex
TC0900008776.hg.1	8.65	8.7	10.7	11.59	9.5	9.72	10.54	9.4e-14	8.4e-13	MVB12B	multivesicular body subunit 12B	Multiple_Complex
TC1200010984.hg.1	9.03	7.9	6.6	11.59	8.16	8.23	10.28	2.99e-15	4.07e-14	CTDSP2	CTD small phosphatase 2	Multiple_Complex
TC1900008399.hg.1	7.77	7.8	7.96	11.59	8.38	7.77	10.64	1.48e-15	2.25e-14	ARHGAP35	Rho GTPase activating protein 35	Multiple_Complex
TC0300014064.hg.1	12.68	12.98	11.09	11.58	12.26	13.06	13.24	3.39e-13	2.63e-12	PFN2	profilin 2	Multiple_Complex
TC0300012208.hg.1	12.06	12.53	11.38	11.58	12.5	12.05	12.7	1.1e-10	5.03e-10	HACD2	3-hydroxyacyl-CoA dehydratase 2	Multiple_Complex
TC1500007619.hg.1	5.91	10.89	5.32	11.58	7.59	5.7	11.16	7.88e-21	1.1e-18	SMAD6	SMAD family member 6	Multiple_Complex
TC1400008994.hg.1	10.62	10.7	9.94	11.58	9.75	10.94	12.05	8.26e-14	7.48e-13	CLEC14A	C-type lectin domain family 14, member A	Coding
TC1400007442.hg.1	9.94	10.07	9.9	11.58	9.68	10.11	10.25	4.42e-10	1.82e-09	ZBTB1	zinc finger and BTB domain containing 1	Multiple_Complex
TC1700010910.hg.1	8.58	8.61	8.64	11.58	8.59	8.48	10.56	2.24e-15	3.18e-14	KANSL1	KAT8 regulatory NSL complex subunit 1	Multiple_Complex
TC0400007609.hg.1	8.61	8.13	7.18	11.58	7.6	7.47	10.23	1.08e-17	3.69e-16	REST	RE1-silencing transcription factor	Multiple_Complex
TC0300007437.hg.1	13.51	12.89	11.71	11.57	12.92	12.26	13.37	8.42e-13	5.96e-12	MANF	mesencephalic astrocyte-derived neurotrophic factor	Multiple_Complex
TC1600011398.hg.1	11.8	11.78	8.07	11.57	9.34	11.58	13.9	3.25e-19	2.15e-17	MMP2	matrix metallopeptidase 2	Multiple_Complex
TC2000009967.hg.1	10.31	9.24	8.2	11.57	9.42	8.91	11.96	1.23e-15	1.94e-14	NSFL1C	NSFL1 (p97) cofactor (p47)	Multiple_Complex
TC0100017844.hg.1	8.88	9.2	8.35	11.57	11.09	10.84	11.03	1.56e-15	2.35e-14	NID1	nidogen 1	Multiple_Complex
TC0600007402.hg.1	8.69	8.92	7.63	11.57	8.28	8.79	9.68	5.07e-15	6.47e-14	ZKSCAN8	zinc finger with KRAB and SCAN domains 8	Multiple_Complex
TC1500009904.hg.1	7.76	8.02	7.81	11.57	8.23	8.26	10.25	3.26e-16	6.28e-15	TLE3	transducin-like enhancer of split 3	Multiple_Complex
TC1100009611.hg.1	8.54	7.87	7.69	11.57	7.49	8.09	9.84	3.02e-16	5.88e-15	JAM3	junctional adhesion molecule 3	Multiple_Complex
TC0600011725.hg.1	13.54	13.2	13.3	11.56	13.05	13.19	12.81	8.9e-12	5.04e-11	GLO1	glyoxalase I	Multiple_Complex
TC0900008515.hg.1	12.64	12.62	13.5	11.56	13.52	13.03	10.47	1.23e-15	1.94e-14	ATP6V1G1	ATPase, H+ transporting, lysosomal 13kDa, V1 subunit G1	Multiple_Complex
TC0500013301.hg.1	10.79	10.88	10.01	11.56	10.26	10.54	12.46	6.91e-12	4e-11	DAB2	Dab, mitogen-responsive phosphoprotein, homolog 2 (Drosophila)	Multiple_Complex
TC0100018424.hg.1	10.94	10.19	9.59	11.56	9.87	10.11	11.21	5.33e-12	3.16e-11	HNRNPR	heterogeneous nuclear ribonucleoprotein R	Multiple_Complex
TC0X00008240.hg.1	10.57	9.58	9.63	11.56	10.37	9.92	10.9	9.72e-12	5.45e-11	PGRMC1	progesterone receptor membrane component 1	Multiple_Complex
TC0900012179.hg.1	8.15	8.05	6.76	11.56	8.97	7.57	12.18	1.86e-16	3.89e-15	SPTAN1	spectrin, alpha, non-erythrocytic 1	Multiple_Complex
TC1200011400.hg.1	12.87	13.26	13.36	11.55	12.47	12.85	11.98	2.8e-12	1.77e-11	CCDC59	coiled-coil domain containing 59	Multiple_Complex
TC0100008306.hg.1	12.1	12.38	12.79	11.55	12.27	12.61	11.34	9.71e-11	4.49e-10	BTF3L4	basic transcription factor 3-like 4	Multiple_Complex
TC1700012341.hg.1	12.32	11.08	10.39	11.55	11.47	11.15	12.35	6.24e-12	3.65e-11	C1QBP	complement component 1, q subcomponent binding protein	Multiple_Complex
TC1000007598.hg.1	7.72	8.38	7.01	11.55	8.34	8.19	10.38	1.03e-19	8.44e-18	AGAP6	ArfGAP with GTPase domain, ankyrin repeat and PH domain 6	Multiple_Complex
TC1000012584.hg.1	11.82	11.88	10.68	11.54	11.58	11.52	13.2	6.14e-12	3.6e-11	ERLIN1	ER lipid raft associated 1	Multiple_Complex
TC0700012658.hg.1	11.47	11.24	10.47	11.54	10.72	10.58	11.9	4.83e-10	1.98e-09	CHCHD3	coiled-coil-helix-coiled-coil-helix domain containing 3	Multiple_Complex
TC1200012842.hg.1	10.24	9.9	8.72	11.54	9.57	9.82	11.55	7.38e-12	4.24e-11	ANAPC7	anaphase promoting complex subunit 7	Multiple_Complex
TC0500012032.hg.1	9.35	9.65	9.46	11.54	9.51	9.73	10.95	6.73e-13	4.87e-12	AFF4	AF4/FMR2 family, member 4	Multiple_Complex
TC0700009493.hg.1	10.99	9.56	8.18	11.54	8.12	8.35	11.8	8.14e-15	9.81e-14	ZYX	zyxin	Multiple_Complex
TC1700007344.hg.1	9.82	9.51	9.53	11.54	9.4	9.43	10.11	1.48e-11	8e-11	NLK	nemo-like kinase	Multiple_Complex
TC0600013300.hg.1	10.82	9.35	10.07	11.54	9.93	10.88	7.37	1.19e-16	2.66e-15	IFNGR1	interferon gamma receptor 1	Multiple_Complex
TC2000008845.hg.1	7.34	6.63	6.45	11.54	6.88	6.78	8.57	9.08e-20	7.67e-18	PLAGL2	pleiomorphic adenoma gene-like 2	Coding
TC0400008534.hg.1	5.91	6.09	6.67	11.54	10.8	6.46	6.29	6.51e-16	1.12e-14	NDST3	N-deacetylase/N-sulfotransferase (heparan glucosaminyl) 3	Multiple_Complex
TC0500012354.hg.1	12.49	12.49	11.22	11.53	12.53	11.64	13.01	4.95e-11	2.42e-10	YIPF5	Yip1 domain family member 5	Multiple_Complex
TC1100013097.hg.1	12.47	11.77	10.61	11.53	12.2	11	12.55	3.14e-12	1.96e-11	REXO2	RNA exonuclease 2	Multiple_Complex
TC1100009301.hg.1	11.6	11.77	12.78	11.53	12.03	12.06	10.66	1.6e-11	8.6e-11	TBCEL	tubulin folding cofactor E-like	Multiple_Complex
TC0100009745.hg.1	11.17	10.57	9.71	11.53	9.68	10.42	11.14	6.97e-11	3.31e-10	POLR3C	polymerase (RNA) III (DNA directed) polypeptide C (62kD)	Multiple_Complex
TC2200009352.hg.1	8.52	9.37	9.68	11.53	9.38	10.12	9.74	1.43e-12	9.62e-12	LOC400927; CSNK1E	TPTE and PTEN homologous inositol lipid phosphatase pseudogene; Transcript Identified by AceView, Entrez Gene ID(s) 1454; 400927	Multiple_Complex
TC1200012843.hg.1	12.52	13.55	13.83	11.52	13.25	13.27	11.02	5.93e-16	1.04e-14	ARPC3	actin related protein 2/3 complex subunit 3	NonCoding
TC1100007003.hg.1	14.36	13.26	12.17	11.52	13.11	12.67	14.55	1.29e-16	2.84e-15	LDHA	lactate dehydrogenase A	Multiple_Complex
TC0100014794.hg.1	12.41	12.96	12.84	11.52	12.8	13.15	12.64	1.13e-10	5.14e-10	ODF2L	outer dense fiber of sperm tails 2-like	Multiple_Complex
TC1700011449.hg.1	12.27	11.8	10.33	11.52	11.86	12.29	12.42	6.16e-12	3.61e-11	DDX5; MIR3064; MIR5047	DEAD (Asp-Glu-Ala-Asp) box helicase 5; microRNA 3064; microRNA 5047	Multiple_Complex
TC0100015598.hg.1	9.27	9.66	8.84	11.52	11.45	10.87	7.11	4.97e-17	1.29e-15	TXNIP	thioredoxin interacting protein	Multiple_Complex
TC0200011980.hg.1	10.26	9.37	8.62	11.52	9.63	9.8	11.33	1.04e-14	1.22e-13	ITSN2	intersectin 2	Multiple_Complex
TC0600008059.hg.1	9.68	9.14	9.25	11.52	9.49	9.49	10.52	1.42e-11	7.69e-11	CNPY3	canopy FGF signaling regulator 3	Multiple_Complex
TC1100010688.hg.1	8.55	8.88	8.46	11.52	8.58	8.98	10.27	1.22e-14	1.4e-13	PHF21A	PHD finger protein 21A	Multiple_Complex
TC0900011072.hg.1	8.63	7.58	6.66	11.52	7.84	6.36	8.67	6.39e-16	1.11e-14	ABCA1	ATP binding cassette subfamily A member 1	Multiple_Complex
TC1500007851.hg.1	5.82	5.78	6.8	11.52	6.39	5.83	7.05	2.2e-17	6.6e-16	ARID3B	AT rich interactive domain 3B (BRIGHT-like)	Multiple_Complex
TC0M00006434.hg.1	13.1	13.52	13.6	11.51	13.31	13.37	11.99	1.8e-11	9.57e-11	ND2	MTND2	Multiple_Complex
TC1400010755.hg.1	13.04	13.35	14.06	11.51	13.55	13.72	11.23	1.25e-16	2.76e-15	PSMA3-AS1	PSMA3 antisense RNA 1	Multiple_Complex
TC1100006576.hg.1	10.71	9.55	9.1	11.51	10.11	9.85	10.76	7.7e-13	5.49e-12	CD81	CD81 molecule	Multiple_Complex
TC0800011669.hg.1	10.65	9.32	8.52	11.51	10.19	9.11	11.74	4.48e-10	1.84e-09	DERL1	derlin 1	Multiple_Complex
TC1500007554.hg.1	8.31	8.35	7.64	11.51	7.21	7.87	10.78	1.76e-16	3.71e-15	ZNF609	zinc finger protein 609	Multiple_Complex
TC0X00007587.hg.1	13.49	13.83	14.78	11.5	13.97	14.2	11.46	3.84e-18	1.6e-16	PIN4	peptidylprolyl cis/trans isomerase, NIMA-interacting 4	Multiple_Complex
TC0400008902.hg.1	13.72	13.61	13.43	11.5	13.1	13.47	12.98	8.64e-14	7.79e-13	ABCE1	ATP binding cassette subfamily E member 1	Multiple_Complex
TC1700008703.hg.1	13.23	13.52	13.23	11.5	12.84	13.23	11.8	1.38e-11	7.52e-11	NOL11	nucleolar protein 11	Multiple_Complex
TC0100011419.hg.1	13.55	13.3	13.35	11.5	13.02	14.14	12.86	2.67e-13	2.13e-12	CD46	CD46 molecule, complement regulatory protein	Multiple_Complex
TC2100007949.hg.1	10.82	10.01	9.42	11.5	9.33	9.25	11.43	7.46e-14	6.82e-13	MIS18A	MIS18 kinetochore protein A	Multiple_Complex
TC0200016682.hg.1	10.13	10.01	8.76	11.5	10.08	9.57	11.76	5.71e-12	3.37e-11	PPP3R1	protein phosphatase 3, regulatory subunit B, alpha	Coding
TC0500013359.hg.1	11.03	9.64	8.6	11.5	9.52	9.45	11.19	4.37e-12	2.65e-11	PPP2CA	protein phosphatase 2, catalytic subunit, alpha isozyme	Multiple_Complex
TC0700007392.hg.1	9.57	9.27	9.02	11.5	9.47	9.14	10.96	1.68e-14	1.84e-13	OGDH	oxoglutarate (alpha-ketoglutarate) dehydrogenase (lipoamide)	Multiple_Complex
TC1700011038.hg.1	8.02	8.63	9.02	11.5	9	8.67	9.65	2.12e-14	2.26e-13	ZNF652	zinc finger protein 652	Multiple_Complex
TC1200012646.hg.1	9.45	8.39	7.02	11.5	8.63	7.73	11.3	1.41e-15	2.17e-14	ESYT1	extended synaptotagmin-like protein 1	Multiple_Complex
TC1400008631.hg.1	7.6	7.54	5.79	11.5	7.22	7.36	10.32	7.67e-19	4.27e-17	CHD8	chromodomain helicase DNA binding protein 8	Multiple_Complex
TC0100008602.hg.1	5.69	5.04	5.96	11.5	5.07	6.08	7.75	5.73e-20	5.21e-18	CACHD1	cache domain containing 1	Multiple_Complex
TC0400011744.hg.1	12.39	11.62	9.78	11.49	12.21	10.81	13.37	2.41e-15	3.37e-14	ANXA5	annexin A5	Multiple_Complex
TC0400006990.hg.1	12.29	11.54	12.06	11.49	11.43	12.18	10.32	5.48e-12	3.25e-11	MED28	mediator complex subunit 28	Multiple_Complex
TC0200014631.hg.1	11.2	11.16	9.84	11.49	9.97	10.1	10.47	4.11e-11	2.04e-10	PRPF40A	PRP40 pre-mRNA processing factor 40 homolog A	Multiple_Complex
TC0X00010097.hg.1	10.35	11.02	9.52	11.49	9.99	10.66	11.36	4.33e-10	1.79e-09	RLIM	ring finger protein, LIM domain interacting	Multiple_Complex
TC0300011899.hg.1	9.42	9.71	9.53	11.49	10.13	10.13	10.56	2.12e-11	1.12e-10	CBLB	Cbl proto-oncogene B, E3 ubiquitin protein ligase	Multiple_Complex
TC0600014220.hg.1	7.08	7.29	6.19	11.49	8.52	7.91	11.46	9.86e-20	8.14e-18	SERPINB9	serpin peptidase inhibitor, clade B (ovalbumin), member 9	Multiple_Complex
TC1900011004.hg.1	11.67	11.53	11.88	11.48	10.4	11.06	11.12	2.18e-10	9.44e-10	SLC1A5	solute carrier family 1 (neutral amino acid transporter), member 5	Multiple_Complex
TC2000009204.hg.1	10.23	9.77	7.65	11.48	9.57	9.35	11.66	3.39e-17	9.39e-16	TOMM34	translocase of outer mitochondrial membrane 34	Multiple_Complex
TC2000008955.hg.1	10.01	9.5	7.95	11.48	9.65	9.62	11.46	2.31e-16	4.64e-15	TRPC4AP	transient receptor potential cation channel, subfamily C, member 4 associated protein	Multiple_Complex
TC1700011783.hg.1	9.8	8.66	8.29	11.48	8.9	8.61	10.94	9.37e-16	1.53e-14	SRP68	signal recognition particle 68kDa	Multiple_Complex
TC0300011077.hg.1	9.28	8.48	8.3	11.48	9.05	8.39	10.42	3.69e-16	7e-15	IP6K1	inositol hexakisphosphate kinase 1	Multiple_Complex
TC1900006499.hg.1	8.11	8.17	8.57	11.48	8.24	8.56	8.53	1.03e-12	7.16e-12	ARID3A	AT rich interactive domain 3A (BRIGHT-like)	Multiple_Complex
TC0700013413.hg.1	7.39	7.29	6.97	11.48	7.12	6.95	10.45	6.34e-19	3.77e-17	TRRAP	transformation/transcription domain-associated protein	Multiple_Complex
TC0300006691.hg.1	7.61	7.17	6.51	11.48	7.49	7.48	9.99	4.92e-17	1.28e-15	FGD5	FYVE, RhoGEF and PH domain containing 5	Multiple_Complex
TC1100011930.hg.1	12.91	13.61	13.57	11.47	12.71	12.75	12.13	1.32e-12	8.96e-12	CHORDC1	cysteine and histidine rich domain containing 1	Multiple_Complex
TC1600010855.hg.1	10.22	10.28	8.6	11.47	10.28	10.32	12.56	5.03e-15	6.44e-14	GLG1	golgi glycoprotein 1	Multiple_Complex
TC1200012571.hg.1	9.56	10.09	9.46	11.47	9.79	9.53	11.49	4.41e-10	1.82e-09	ITFG2	integrin alpha FG-GAP repeat containing 2	Multiple_Complex
TC1700011131.hg.1	8.47	9.15	9.21	11.47	9.05	9.07	8.62	4.05e-14	3.99e-13	MBTD1	mbt domain containing 1	Multiple_Complex
TC0400008380.hg.1	10.25	9.05	9.71	11.47	10.43	10.1	9.68	3.05e-11	1.56e-10	CCDC109B	coiled-coil domain containing 109B	Multiple_Complex
TC0X00007134.hg.1	7.17	7.14	5.87	11.47	7.69	6.67	8.68	2.32e-15	3.26e-14	USP11	ubiquitin specific peptidase 11	Multiple_Complex
TSUnmapped00000459.hg.1	13.12	12.81	12.91	11.46	13.25	13.37	12.56	4.8e-11	2.35e-10	TRAPPC4	trafficking protein particle complex 4	Coding
TC1200007425.hg.1	9.22	9.88	10.29	11.46	9.81	9.98	9.9	4.43e-10	1.82e-09	ARID2	AT rich interactive domain 2 (ARID, RFX-like)	Multiple_Complex
TC1900010076.hg.1	9.51	8.93	8.86	11.46	8.48	8.98	10.51	4.41e-14	4.29e-13	ATP13A1	ATPase type 13A1	Multiple_Complex
TC1600011354.hg.1	8.2	8.01	7.42	11.46	8.47	8.5	11.47	1.97e-16	4.08e-15	NPIPA2	nuclear pore complex interacting protein family, member A2	Coding
TC1700008573.hg.1	10.19	10.91	9.58	11.45	10.23	10.93	11.24	2.43e-11	1.26e-10	DDX42	DEAD (Asp-Glu-Ala-Asp) box helicase 42	Multiple_Complex
TC0900009164.hg.1	10.84	9.88	9.18	11.45	9.59	9.88	11.33	1.94e-13	1.62e-12	MRPS2	mitochondrial ribosomal protein S2	Multiple_Complex
TC0200011080.hg.1	10.13	9.63	9.32	11.45	9.51	9.76	10.88	4.31e-11	2.13e-10	COPS7B	COP9 signalosome subunit 7B	Multiple_Complex
TC0400012757.hg.1	10.07	9.62	9.16	11.45	9.16	9.16	11.02	4.52e-13	3.4e-12	RNF4	ring finger protein 4	Multiple_Complex
TC0100009903.hg.1	9.27	9.46	9.46	11.45	9.04	9.28	9.64	2.43e-13	1.96e-12	RPRD2	regulation of nuclear pre-mRNA domain containing 2	Multiple_Complex
TC0700009488.hg.1	9.53	8.45	8.16	11.45	8.2	8.38	11.04	2.13e-17	6.43e-16	CASP2	caspase 2	Multiple_Complex
TC0100007477.hg.1	6.93	6.26	5.69	11.45	6.23	6.09	9.57	1.29e-17	4.25e-16	ARID1A	AT rich interactive domain 1A (SWI-like)	Multiple_Complex
TC2000007386.hg.1	7.45	5.79	5.52	11.45	6.44	6.43	9.59	5.96e-17	1.49e-15	PLCG1; RPL23AP81	phospholipase C, gamma 1; ribosomal protein L23a pseudogene 81	Multiple_Complex
TC0400012857.hg.1	9.15	8.91	7.92	11.44	8.79	9.34	10.4	1.5e-13	1.28e-12	RAPGEF2	Rap guanine nucleotide exchange factor 2	Multiple_Complex
TC0500009175.hg.1	8.69	8.09	8.02	11.44	8.54	8.21	11.3	4.99e-18	1.98e-16	LARP1	La ribonucleoprotein domain family, member 1	Multiple_Complex
TC2200008356.hg.1	7.14	7.31	6.85	11.44	6.86	7.15	9.17	1.2e-17	4e-16	TTC28	tetratricopeptide repeat domain 28	Multiple_Complex
TC0200013541.hg.1	5.52	5.48	5.51	11.44	5.93	5.67	6.04	1.15e-20	1.5e-18	SEMA4C	sema domain, immunoglobulin domain (Ig), transmembrane domain (TM) and short cytoplasmic domain, (semaphorin) 4C	Multiple_Complex
TC0800010103.hg.1	11.28	10.69	10.02	11.43	10.41	10.64	11.52	4.2e-11	2.08e-10	LSM12	Homo sapiens LSM12 homolog (S. cerevisiae), mRNA (cDNA clone MGC:57206 IMAGE:4794614), complete cds.	Multiple_Complex
TC1200010971.hg.1	10.3	9.82	8.47	11.43	9.93	9.63	11.49	1.7e-11	9.07e-11	DCTN2	dynactin 2 (p50)	Multiple_Complex
TC1200010158.hg.1	9.1	9.28	8.63	11.43	9.92	9.19	10.25	4.12e-10	1.71e-09	KRAS	Kirsten rat sarcoma viral oncogene homolog	Coding
TC1100011590.hg.1	9.71	9.23	8.48	11.43	9.46	9.35	10.72	8.45e-12	4.81e-11	RAB6A	RAB6A, member RAS oncogene family	Multiple_Complex
TC0500008890.hg.1	6.45	6.17	6.16	11.43	6.73	6.36	8.95	1.74e-19	1.31e-17	PCDHGC3; PCDHGA12; PCDHGB4; PCDHGA8; PCDHGA1; PCDHGA10; PCDHGA11; PCDHGA2; PCDHGA3; PCDHGA4; PCDHGA5; PCDHGA6; PCDHGA7; PCDHGA9; PCDHGB1; PCDHGB2; PCDHGB3; PCDHGB5; PCDHGB6; PCDHGB7; PCDHGC4; PCDHGC5	protocadherin gamma subfamily C, 3; protocadherin gamma subfamily A, 12; protocadherin gamma subfamily B, 4; protocadherin gamma subfamily A, 8; protocadherin gamma subfamily A, 1; protocadherin gamma subfamily A, 10; protocadherin gamma subfamily A, 11; protocadherin gamma subfamily A, 2; protocadherin gamma subfamily A, 3; protocadherin gamma subfamily A, 4; protocadherin gamma subfamily A, 5; …	Multiple_Complex
TC0900007863.hg.1	15.21	14.92	14.93	11.42	14.8	14.3	13.26	3.96e-16	7.4e-15	CKS2	CDC28 protein kinase regulatory subunit 2	Multiple_Complex
TC1700009489.hg.1	14.24	14.31	14.58	11.42	14.49	14.18	12.78	2.21e-17	6.6e-16	ITGAE	integrin alpha E	Multiple_Complex
TC0100007378.hg.1	13.98	13.89	13.31	11.42	12.91	13.69	13.86	5.46e-15	6.9e-14	CLIC4	chloride intracellular channel 4	Multiple_Complex
TC0200008921.hg.1	10.34	10.59	8.75	11.42	9.6	10.07	11.77	6.39e-11	3.05e-10	TTL	tubulin tyrosine ligase	Multiple_Complex
TC1000006639.hg.1	9.13	8.53	6.23	11.42	9.51	8.39	11.01	1.4e-15	2.16e-14	FBXO18	F-box protein, helicase, 18	Multiple_Complex
TC1600011426.hg.1	7.99	8.07	7.53	11.42	8.12	7.64	9.81	4.88e-14	4.68e-13	ATXN1L	ataxin 1-like	Multiple_Complex
TC0200013096.hg.1	11.15	10.61	9.15	11.41	10.48	10.66	11.73	4.31e-11	2.13e-10	MOB1A	MOB kinase activator 1A	Multiple_Complex
TC0300008766.hg.1	10.72	10.22	7.47	11.41	10.44	9.56	12.36	5.53e-15	6.96e-14	COPG1	coatomer protein complex subunit gamma 1	Multiple_Complex
TC0100006852.hg.1	10.73	9.85	8.3	11.41	10.02	9.51	11.68	5.29e-14	5.02e-13	UBIAD1	UbiA prenyltransferase domain containing 1	Multiple_Complex
TC0100013432.hg.1	9.5	9.19	9.63	11.41	9.81	9.89	10.5	7.58e-12	4.35e-11	WASF2	WAS protein family, member 2	Multiple_Complex
TC1200011936.hg.1	8.06	8.18	6.61	11.41	7.47	7.69	10.54	1.04e-14	1.22e-13	ATXN2	ataxin 2	Multiple_Complex
TC0500006803.hg.1	6.68	6.46	5.7	11.41	6.03	6.43	10.02	1.45e-20	1.75e-18	TRIO	trio Rho guanine nucleotide exchange factor	Multiple_Complex
TC0700011166.hg.1	14.69	14.08	14.07	11.4	14.79	14.09	14.46	1.19e-16	2.66e-15	CHCHD2	coiled-coil-helix-coiled-coil-helix domain containing 2	Multiple_Complex
TC1000009217.hg.1	12.21	12.73	12.95	11.4	12.35	12.56	11.44	1.66e-11	8.89e-11	FAM175B	family with sequence similarity 175, member B	Multiple_Complex
TC0100011242.hg.1	12.34	12.4	12.48	11.4	11.93	12.28	10.71	1.35e-11	7.39e-11	TMEM183A	transmembrane protein 183A	Multiple_Complex
TC2100008517.hg.1	12.1	12.09	13.25	11.4	12.49	12.27	11.07	6.09e-11	2.93e-10	WRB	tryptophan rich basic protein	Multiple_Complex
TC0500009181.hg.1	9	8.3	7.42	11.4	8.25	8.73	10.46	8.6e-13	6.08e-12	CNOT8	CCR4-NOT transcription complex subunit 8	Multiple_Complex
TC0400009137.hg.1	7.54	7.91	7.52	11.4	8.46	8.17	8.52	7.22e-16	1.23e-14	FNIP2	folliculin interacting protein 2	Multiple_Complex
TC1100011247.hg.1	14.75	14.78	14.78	11.39	14.8	14.76	12.49	5.73e-17	1.45e-15	RNASEH2C	ribonuclease H2, subunit C	Multiple_Complex
TC2200008828.hg.1	13.5	13.48	14.13	11.39	13.67	13.64	10.94	3.36e-18	1.43e-16	PHF5A	PHD finger protein 5A	Multiple_Complex
TC0900009404.hg.1	13.19	13.09	13.57	11.39	13.05	12.94	11.97	3.4e-13	2.64e-12	PUM3	pumilio RNA binding family member 3	Multiple_Complex
TC0100011200.hg.1	12.98	12.71	12.77	11.39	12.72	12.19	10.78	6.64e-13	4.81e-12	TIMM17A	translocase of inner mitochondrial membrane 17 homolog A (yeast)	Multiple_Complex
TC0600007748.hg.1	12.79	12.28	12.38	11.39	11.63	13.01	13.31	2.79e-11	1.43e-10	HMGA1	high mobility group AT-hook 1	Multiple_Complex
TC0200009895.hg.1	8.75	8.92	7.68	11.39	10.08	8.26	10.37	5.04e-15	6.44e-14	CERS6	ceramide synthase 6	Multiple_Complex
TC2200009349.hg.1	9.37	8.56	8.22	11.39	8.81	8.84	10.87	2.22e-14	2.35e-13	CSNK1E	casein kinase 1, epsilon	Multiple_Complex
TC1900008989.hg.1	8.16	7.85	7.18	11.39	7.7	7.9	9.5	4.37e-17	1.16e-15	ZNF460	zinc finger protein 460	Multiple_Complex
TC1400009967.hg.1	7.82	6.5	6.16	11.39	7.28	7.02	11.18	6.69e-18	2.51e-16	TTC7B	tetratricopeptide repeat domain 7B	Multiple_Complex
TC1700012434.hg.1	6.94	6.39	9	11.39	8.02	9.66	10.94	2.56e-15	3.55e-14	HOXB7	homeobox B7	Multiple_Complex
TC1700011096.hg.1	14.08	14.18	14.41	11.38	14.21	13.92	11.68	2.46e-18	1.12e-16	MRPL27	mitochondrial ribosomal protein L27	Multiple_Complex
TC1200010454.hg.1	13.37	14.13	14.56	11.38	13.94	14.33	12.23	1.97e-18	9.35e-17	ZCRB1; MIR7851	zinc finger CCHC-type and RNA binding motif 1; microRNA 7851	Multiple_Complex
TC0200006440.hg.1	13.34	13.68	13.55	11.38	13.04	13.66	11.91	1.23e-14	1.41e-13	ACP1	acid phosphatase 1, soluble	Multiple_Complex
TC1900012050.hg.1	9.37	8.89	6.23	11.38	7.78	8.62	11.29	4.57e-15	5.95e-14	PPP6R1	protein phosphatase 6, regulatory subunit 1	Multiple_Complex
TC0100017451.hg.1	8.85	8.34	7.46	11.38	8.03	8.47	10.35	1.75e-14	1.91e-13	TP53BP2	tumor protein p53 binding protein 2	Multiple_Complex
TC1200012862.hg.1	8.11	7.86	6.45	11.38	7.51	8.05	9.35	6.23e-14	5.78e-13	VPS33A	vacuolar protein sorting 33 homolog A (S. cerevisiae)	Multiple_Complex
TC1500009636.hg.1	15.47	15.46	15.51	11.37	15.36	15.41	14.88	2.7e-20	2.9e-18	ANXA2	annexin A2	Multiple_Complex
TC0300006669.hg.1	13.38	14.14	14.31	11.37	14.09	13.73	11.62	1.1e-15	1.75e-14	LSM3	LSM3 homolog, U6 small nuclear RNA and mRNA degradation associated	Multiple_Complex
TSUnmapped00000056.hg.1	12.87	12.64	12.87	11.37	13.01	13.19	12.25	1.29e-10	5.81e-10	TRAPPC4	trafficking protein particle complex 4	Coding
TC0100015975.hg.1	10.65	10.56	11.18	11.37	10.35	10.29	9.54	1.14e-10	5.18e-10	RIT1	Ras-like without CAAX 1	Multiple_Complex
TC0100010806.hg.1	8.77	8.57	5.91	11.37	8.09	8.69	10.01	8.81e-16	1.45e-14	XPR1	xenotropic and polytropic retrovirus receptor 1	Multiple_Complex
TC0200013603.hg.1	12.81	12.53	13.56	11.36	12.61	13.15	10.84	5.04e-15	6.44e-14	MITD1	microtubule interacting and trafficking domain containing 1	Multiple_Complex
TC1600009326.hg.1	9.42	10.48	8.88	11.36	9.08	9.64	11.44	9.77e-13	6.83e-12	USP7	ubiquitin specific peptidase 7 (herpes virus-associated)	Multiple_Complex
TC0600014196.hg.1	9.95	9.74	8.87	11.36	9.71	10.62	11.67	2.78e-13	2.2e-12	SNX9	sorting nexin 9	Multiple_Complex
TC0200007363.hg.1	9.44	9.55	9.4	11.36	9.42	10.16	10.35	5.49e-13	4.04e-12	MTA3	metastasis associated 1 family member 3	Multiple_Complex
TC0X00011181.hg.1	7.66	7.26	7.31	11.36	7.05	6.87	9.92	4.6e-15	5.98e-14	HCFC1	host cell factor C1	Multiple_Complex
TC0300013934.hg.1	13.93	13.97	14.92	11.35	13.86	13.89	11.93	1.02e-17	3.51e-16	EMC3	ER membrane protein complex subunit 3	Multiple_Complex
TSUnmapped00000275.hg.1	13.8	13.76	14.32	11.35	13.76	13.39	11.2	1.64e-17	5.2e-16	NDUFA6	NADH dehydrogenase (ubiquinone) 1 alpha subcomplex, 6, 14kDa	Coding
TC1600008851.hg.1	13.45	13.19	13.11	11.35	13.1	13.48	11.41	4.42e-16	8.14e-15	TRAPPC2L	trafficking protein particle complex 2-like	Multiple_Complex
TC1400010649.hg.1	12.78	12.31	12.98	11.35	12.21	12.16	11.47	1.61e-11	8.67e-11	VRK1	vaccinia related kinase 1	Multiple_Complex
TC1400009766.hg.1	7.61	7.51	6.92	11.35	7.48	7.56	9.45	1.12e-17	3.77e-16	IRF2BPL	interferon regulatory factor 2 binding protein-like	Multiple_Complex
TC0Y00006730.hg.1	6.65	14.17	14.41	11.34	13.77	6.2	8.53	2.75e-21	4.82e-19	EIF1AY	eukaryotic translation initiation factor 1A, Y-linked	Multiple_Complex
TC0600008014.hg.1	9.39	9.93	9.59	11.34	9.7	9.38	9.1	1.28e-11	7.03e-11	MDFI	MyoD family inhibitor	Multiple_Complex
TC1700008418.hg.1	10.7	9.84	8.9	11.34	10.65	9.82	11.89	1.74e-14	1.9e-13	DYNLL2	dynein, light chain, LC8-type 2	Multiple_Complex
TC1100007287.hg.1	9.41	9.43	8.8	11.34	9.45	9.48	10.4	7.54e-13	5.4e-12	TRIM44	tripartite motif containing 44	Multiple_Complex
TC0100015810.hg.1	10.34	9.15	8.81	11.34	9.71	9.21	10.61	9.25e-12	5.21e-11	MRPL9	mitochondrial ribosomal protein L9	Multiple_Complex
TC0500013426.hg.1	9.74	9.11	8.37	11.34	9.92	9.15	11.37	3.21e-12	2e-11	TBC1D9B	TBC1 domain family, member 9B (with GRAM domain)	Multiple_Complex
TC0100016944.hg.1	9.25	8.37	7.93	11.34	8.89	9.16	9.66	7.4e-11	3.5e-10	ARL8A	ADP-ribosylation factor like GTPase 8A	Multiple_Complex
TC1600011353.hg.1	8.23	8.09	7.36	11.34	8.3	8.66	11.32	1.06e-15	1.71e-14	NPIPA3	nuclear pore complex interacting protein family, member A3	Multiple_Complex
TC2100008562.hg.1	9.29	9.58	9.36	11.33	9.76	9.13	12.41	7.33e-14	6.73e-13	RUNX1	runt-related transcription factor 1	Multiple_Complex
TC2000006721.hg.1	8.66	8.86	7.93	11.33	9.57	8.89	8.82	2.94e-13	2.32e-12	BTBD3	BTB (POZ) domain containing 3	Multiple_Complex
TC1900011673.hg.1	8.04	8	8.52	11.33	8.49	8.05	9	1.13e-12	7.76e-12	CCDC130	coiled-coil domain containing 130	Multiple_Complex
TC0X00007704.hg.1	14.82	15.29	15.6	11.32	15.31	15.39	12.52	2.71e-18	1.2e-16	COX7B	cytochrome c oxidase subunit VIIb	Multiple_Complex
TC2000008860.hg.1	10.52	9.97	10.1	11.32	10.24	10.5	11.73	7.71e-11	3.63e-10	COMMD7	COMM domain containing 7	Multiple_Complex
TC1100013007.hg.1	10.3	9.89	8.44	11.32	9.8	9.89	11.88	7.69e-13	5.49e-12	ZFP91-CNTF	ZFP91-CNTF readthrough (NMD candidate)	Multiple_Complex
TC0700010075.hg.1	10.08	9.74	8.38	11.32	10.18	9.57	11.2	5.34e-13	3.94e-12	GNA12	guanine nucleotide binding protein (G protein) alpha 12	Multiple_Complex
TC2200009357.hg.1	9.71	8.18	6.99	11.32	9.8	8.29	10.29	1.16e-11	6.39e-11	PACSIN2	protein kinase C and casein kinase substrate in neurons 2	Multiple_Complex
TC0400011732.hg.1	7.22	7.1	7.15	11.32	6.86	7.03	6.46	1.73e-15	2.56e-14	NDNF	neuron-derived neurotrophic factor	Multiple_Complex
TC1100011372.hg.1	6.96	6.8	6.22	11.32	7.47	7.26	7.78	4.11e-15	5.43e-14	CHKA	choline kinase alpha	Multiple_Complex
TC0100012055.hg.1	11.62	11.87	12.82	11.31	12.12	11.75	9.87	5.77e-13	4.23e-12	GGPS1	geranylgeranyl diphosphate synthase 1	Multiple_Complex
TC0800007321.hg.1	9.77	10.56	8.2	11.31	9.14	9.65	9.64	1.9e-10	8.31e-10	ASH2L	ash2 (absent, small, or homeotic)-like (Drosophila)	Multiple_Complex
TC0700012836.hg.1	9.11	8.42	6.96	11.31	8.82	8.37	9.35	2.37e-14	2.49e-13	KIAA1147	KIAA1147	Multiple_Complex
TC1900006524.hg.1	9.58	8.23	7.33	11.31	9.92	9.22	10.76	5.56e-16	9.87e-15	CIRBP	cold inducible RNA binding protein	Multiple_Complex
TC0100017748.hg.1	6.31	5.88	6.39	11.31	6.07	6.58	7.32	7.12e-16	1.22e-14	SIPA1L2	signal-induced proliferation-associated 1 like 2	Multiple_Complex
TC2100007474.hg.1	11.67	10.43	10.32	11.3	11.5	10.87	11.71	1.31e-10	5.89e-10	PRMT2	protein arginine methyltransferase 2	Multiple_Complex
TC1200011321.hg.1	9.71	9.75	8.79	11.3	9.9	9.2	9.98	2.91e-12	1.83e-11	OSBPL8	oxysterol binding protein-like 8	Multiple_Complex
TC1700008895.hg.1	10.52	9.47	8.16	11.3	9.41	9.27	11.05	5.04e-13	3.74e-12	NUP85	nucleoporin 85kDa	Multiple_Complex
TC0700008552.hg.1	9.28	9.26	9.35	11.3	9.48	8.73	8.85	3.45e-12	2.14e-11	AGFG2	ArfGAP with FG repeats 2	Multiple_Complex
TC1900009757.hg.1	10.29	9.25	9.29	11.3	10.2	9.24	11.06	1.84e-11	9.79e-11	FARSA	phenylalanyl-tRNA synthetase alpha subunit	Multiple_Complex
TC1200008835.hg.1	9.58	8.69	7.24	11.3	8.56	8.23	11.84	1.51e-16	3.23e-15	ATP2A2	ATPase, Ca++ transporting, cardiac muscle, slow twitch 2	Multiple_Complex
TC0300009458.hg.1	12.4	13.81	13.91	11.29	13.27	13.58	11.29	7.78e-15	9.42e-14	SEC62	SEC62 homolog, preprotein translocation factor	Multiple_Complex
TC0100014964.hg.1	12.24	12.99	13.37	11.29	12.5	12.66	10.95	1.4e-14	1.58e-13	DNTTIP2	deoxynucleotidyltransferase, terminal, interacting protein 2	Multiple_Complex
TC0800008481.hg.1	11.79	11.97	11.87	11.29	11.62	12.9	6.86	1.89e-20	2.18e-18	CTHRC1	collagen triple helix repeat containing 1	Multiple_Complex
TC1000008716.hg.1	9.74	10.05	7.75	11.29	9.9	9.37	12.24	6.3e-16	1.1e-14	GBF1	golgi brefeldin A resistant guanine nucleotide exchange factor 1	Multiple_Complex
TC1700010721.hg.1	9.28	9.88	7.93	11.29	9.46	9.82	10.9	1.64e-11	8.82e-11	STAT3	signal transducer and activator of transcription 3 (acute-phase response factor)	Multiple_Complex
TC0800007016.hg.1	9.83	9.42	8.78	11.29	9.25	9.79	11.68	1.26e-11	6.9e-11	CHMP7	Transcript Identified by AceView, Entrez Gene ID(s) 91782	Unassigned
TC0400012795.hg.1	9.11	8.85	9.46	11.29	9.34	9.61	10	2.17e-12	1.4e-11	FIP1L1	factor interacting with PAPOLA and CPSF1	Multiple_Complex
TC2200008489.hg.1	8.08	7.7	7.2	11.29	7.73	7.74	10.09	7.26e-18	2.67e-16	PRR14L	proline rich 14-like	Multiple_Complex
TC0500007731.hg.1	4.98	4.83	5.74	11.29	5.25	5.04	4.82	3.23e-20	3.32e-18	CARTPT	CART prepropeptide	Multiple_Complex
TC0500011984.hg.1	13.88	13.76	14.36	11.28	14.29	14.33	11.88	1.08e-15	1.74e-14	HINT1	histidine triad nucleotide binding protein 1	Multiple_Complex
TC1000007103.hg.1	12.33	12.05	12.34	11.28	12.68	12.03	10.71	1.16e-12	7.98e-12	RAB18	RAB18, member RAS oncogene family	Multiple_Complex
TC0100015258.hg.1	11.41	11.61	12.57	11.28	11.64	12.14	9.24	7.46e-11	3.52e-10	DRAM2	DNA-damage regulated autophagy modulator 2	Multiple_Complex
TC0100011129.hg.1	11.1	10.75	8.07	11.28	6.67	6.59	6.15	1.51e-19	1.15e-17	NR5A2	nuclear receptor subfamily 5, group A, member 2	Multiple_Complex
TC1500009984.hg.1	10.32	9.58	8.26	11.28	10.09	9.6	11.56	1.62e-11	8.7e-11	NPTN	neuroplastin	Multiple_Complex
TC0900009339.hg.1	8.62	8.68	7.84	11.28	7.67	8.13	9.71	1.67e-13	1.41e-12	WASH1	WAS protein family homolog 1	Multiple_Complex
TC1000011487.hg.1	5.75	6.48	6.53	11.28	6.49	6.1	5.93	9.8e-18	3.42e-16	SORBS1	sorbin and SH3 domain containing 1	Multiple_Complex
TC1700012279.hg.1	5.21	6.03	7.05	11.28	8.22	7.35	8.16	1.93e-20	2.21e-18	HOXB-AS3	HOXB cluster antisense RNA 3	Multiple_Complex
TC0200009065.hg.1	14.71	15.05	15.1	11.27	15.39	15.18	11.89	7.92e-20	6.79e-18	DBI	diazepam binding inhibitor (GABA receptor modulator, acyl-CoA binding protein)	Multiple_Complex
TC0700013584.hg.1	10.77	10.08	8.67	11.27	10.68	10.56	9.67	9.67e-11	4.48e-10	CYP51A1	cytochrome P450, family 51, subfamily A, polypeptide 1	Multiple_Complex
TC0300009337.hg.1	10.4	9.45	8.77	11.27	9.87	8.8	12.03	1.14e-15	1.82e-14	SMC4	structural maintenance of chromosomes 4	Multiple_Complex
TC1900009302.hg.1	8.22	7.79	8.35	11.27	7.64	7.5	9.76	3.49e-14	3.5e-13	PIP5K1C	phosphatidylinositol-4-phosphate 5-kinase, type I, gamma	Multiple_Complex
TC1200006450.hg.1	7.14	6.48	5.85	11.27	6.83	7.07	10	1.35e-19	1.05e-17	WNK1	WNK lysine deficient protein kinase 1	Multiple_Complex
TC0500013191.hg.1	13.99	14.12	14.77	11.26	13.94	14.13	12.55	1.86e-16	3.89e-15	NSA2	NSA2 ribosome biogenesis homolog	Multiple_Complex
TC0100017365.hg.1	13.21	13.93	13.72	11.26	13.18	13.69	12.96	3.77e-13	2.9e-12	EPRS	glutamyl-prolyl-tRNA synthetase	Multiple_Complex
TC0600007203.hg.1	13.17	13.3	14.2	11.26	13.62	14.06	11.89	5.33e-17	1.36e-15	ACOT13	acyl-CoA thioesterase 13	Multiple_Complex
TC1200011535.hg.1	13.05	13.2	13.29	11.26	12.94	13.49	11.61	5.5e-14	5.19e-13	UBE2N	ubiquitin conjugating enzyme E2N	Multiple_Complex
TSUnmapped00000777.hg.1	11.41	11.04	7.6	11.26	11.28	10.06	12.99	5.31e-20	4.93e-18	HYOU1	hypoxia up-regulated 1	Coding
TC0800012167.hg.1	11.06	10.11	10.05	11.26	9.79	9.81	10.91	4.26e-10	1.76e-09	PUF60	poly-U binding splicing factor 60KDa	Multiple_Complex
TC0100015273.hg.1	10.54	9.06	7.64	11.26	8.52	8.7	11.34	4.54e-12	2.74e-11	WDR77	WD repeat domain 77	Multiple_Complex
TC1100010483.hg.1	14.06	14.02	14.72	11.25	14.05	13.51	11.97	2.93e-18	1.28e-16	CSTF3	cleavage stimulation factor, 3 pre-RNA, subunit 3	Multiple_Complex
TC0400009221.hg.1	13.52	13.32	12.46	11.25	13.87	13.82	10.18	1.16e-16	2.6e-15	MSMO1	methylsterol monooxygenase 1	Multiple_Complex
TC0100011621.hg.1	10.12	11.27	9.63	11.25	11.97	7.42	8.1	3.58e-16	6.84e-15	TGFB2; TGFB2-OT1	transforming growth factor beta 2; TGFB2 overlapping transcript 1	Multiple_Complex
TC0700010321.hg.1	9.52	10.41	10.9	11.25	10.97	10.53	10.07	4.52e-11	2.23e-10	ETV1	ets variant 1	Multiple_Complex
TC1200011310.hg.1	10.21	9.54	9.85	11.25	10.04	9.63	10.82	7.1e-11	3.37e-10	PHLDA1	pleckstrin homology-like domain, family A, member 1	Multiple_Complex
TC1500007614.hg.1	9.86	8.92	7.94	11.25	8.53	8.49	9.59	1.61e-12	1.07e-11	MAP2K1	mitogen-activated protein kinase kinase 1	Multiple_Complex
TC1200011567.hg.1	7.93	7.13	6.35	11.25	6.05	8.36	10.22	8.23e-15	9.92e-14	TMCC3; MIR7844	transmembrane and coiled-coil domain family 3; microRNA 7844	Multiple_Complex
TC0200015885.hg.1	8.07	6.57	5.89	11.25	5.59	7.7	9.06	1.41e-15	2.17e-14	FAM124B	family with sequence similarity 124 member B	Multiple_Complex
TC1400010195.hg.1	13.35	13.88	13.66	11.24	14.46	13.97	12.74	2.78e-16	5.48e-15	WARS	tryptophanyl-tRNA synthetase	Multiple_Complex
TC0100011648.hg.1	10.56	10.7	9.69	11.24	10.44	10.81	11.66	2.37e-10	1.02e-09	IARS2	isoleucyl-tRNA synthetase 2, mitochondrial	Multiple_Complex
TC1600007312.hg.1	9.27	9.8	8.29	11.24	8.14	9.3	10.96	3.07e-12	1.92e-11	IL4R	interleukin 4 receptor	Multiple_Complex
TC0X00011279.hg.1	7.43	9.54	6.67	11.24	7.58	8.78	6.14	6.97e-16	1.19e-14	TSPAN7	tetraspanin 7	Multiple_Complex
TC1600010262.hg.1	9.85	9.51	8.85	11.24	9.24	9.46	10.96	1.33e-12	9.02e-12	BRD7	bromodomain containing 7	Multiple_Complex
TC2200008477.hg.1	6.82	6.92	6.3	11.24	6.33	7.12	8.12	2.15e-16	4.37e-15	PATZ1	POZ (BTB) and AT hook containing zinc finger 1	Multiple_Complex
TC1700012349.hg.1	14.55	14.83	15.27	11.23	14.98	15.12	11.8	2.92e-20	3.07e-18	NAA38	N(alpha)-acetyltransferase 38, NatC auxiliary subunit	Multiple_Complex
TC0500007668.hg.1	13.78	14.14	14.52	11.23	13.84	13.64	12.47	6.46e-17	1.6e-15	CDK7	cyclin-dependent kinase 7	Multiple_Complex
TC0400006579.hg.1	9.04	8.37	7.56	11.23	8.76	8.3	10.89	1.93e-11	1.02e-10	ADD1	adducin 1 (alpha)	Multiple_Complex
TC1300006914.hg.1	14.27	14.36	14.69	11.22	14.33	14.35	11.71	3.45e-19	2.24e-17	UFM1	ubiquitin-fold modifier 1	Multiple_Complex
TC0100018403.hg.1	9.8	10.03	7.49	11.22	11.57	7.75	10.87	8.65e-16	1.43e-14	ERRFI1	ERBB receptor feedback inhibitor 1	Multiple_Complex
TC0300007068.hg.1	9.64	9.48	8.59	11.22	9.46	9.55	10.81	2.66e-13	2.12e-12	OXSR1	oxidative stress responsive 1	Multiple_Complex
TC1100010077.hg.1	9.25	9.42	8.12	11.22	9.51	9.91	10.25	2.23e-13	1.82e-12	SBF2	SET binding factor 2	Multiple_Complex
TC1100008342.hg.1	8.5	8.23	7.47	11.22	7.85	8.45	10.31	3.2e-14	3.24e-13	INPPL1	inositol polyphosphate phosphatase-like 1	Multiple_Complex
TC1200010926.hg.1	8.33	8.08	8.11	11.22	8.72	8.42	10.01	3.05e-14	3.1e-13	BAZ2A	bromodomain adjacent to zinc finger domain 2A	Multiple_Complex
TC2200008434.hg.1	9.06	7.79	7.09	11.22	7.85	7.67	10.96	1.21e-17	4e-16	SF3A1	splicing factor 3a, subunit 1, 120kDa	Multiple_Complex
TC0100018260.hg.1	7.99	7.51	6.72	11.22	7.48	7.07	9.93	8.78e-15	1.05e-13	AMPD2	adenosine monophosphate deaminase 2	Multiple_Complex
TC1400010615.hg.1	12.8	13.53	13.9	11.21	13.27	13.54	12.26	5.02e-14	4.79e-13	MNAT1	MNAT CDK-activating kinase assembly factor 1	Multiple_Complex
TC0200011745.hg.1	10.6	10.68	9.8	11.21	10.22	10.93	11.71	4.39e-10	1.81e-09	ROCK2	Rho-associated, coiled-coil containing protein kinase 2	Multiple_Complex
TC0100007765.hg.1	10.08	10.27	9.71	11.21	9.84	10.85	11.15	9.95e-11	4.59e-10	ZMYM4	zinc finger, MYM-type 4	Multiple_Complex
TC0100011364.hg.1	8.45	8.62	7.47	11.21	8.15	8.48	10.79	4.79e-15	6.18e-14	SRGAP2	SLIT-ROBO Rho GTPase activating protein 2	Multiple_Complex
TC1900006764.hg.1	7.98	7.2	6.8	11.21	7.16	6.93	9.51	1.86e-15	2.73e-14	SAFB	scaffold attachment factor B	Multiple_Complex
TC0100012475.hg.1	14.21	14.09	13.86	11.2	13.86	14.27	12.34	1.29e-17	4.25e-16	MRPL20	mitochondrial ribosomal protein L20	Multiple_Complex
TC0X00008198.hg.1	14.2	13.99	14.13	11.2	13.92	14.08	13.34	5.3e-17	1.36e-15	PLS3	plastin 3	Multiple_Complex
TC0X00007149.hg.1	11.16	13.36	9.89	11.2	14.39	10.85	11.64	5.06e-15	6.46e-14	TIMP1	TIMP metallopeptidase inhibitor 1	Multiple_Complex
TC1400009793.hg.1	11.82	11.96	12.28	11.2	11.74	12.03	10.65	3.63e-10	1.51e-09	SNW1	SNW domain containing 1	Multiple_Complex
TC1300007774.hg.1	11.78	11.87	11.42	11.2	9.9	12.02	12.02	1.42e-10	6.33e-10	MBNL2	muscleblind-like splicing regulator 2	Multiple_Complex
TC0900007807.hg.1	9.83	10.39	8.04	11.2	10.2	10.22	11.94	7.13e-15	8.71e-14	DAPK1	death-associated protein kinase 1	Multiple_Complex
TC1200010341.hg.1	10.18	10.25	8.82	11.2	9.23	8.05	7.32	8.99e-12	5.09e-11	PKP2	plakophilin 2	Multiple_Complex
TC1700008095.hg.1	9.14	9.64	9.64	11.2	9.27	10.34	11.9	1.5e-11	8.13e-11	LRRC37A	leucine rich repeat containing 37A	Multiple_Complex
TC0600013409.hg.1	5.77	5.79	5.89	11.2	6.94	5.89	6.65	4.26e-18	1.74e-16	HIVEP2	human immunodeficiency virus type I enhancer binding protein 2	Multiple_Complex
TC0100006812.hg.1	7.89	8.16	6.2	11.19	7.15	7.94	9.65	9.58e-18	3.37e-16	KIF1B	kinesin family member 1B	Multiple_Complex
TC1100008541.hg.1	14.9	15.02	15.23	11.18	15	14.92	13.51	3.39e-19	2.22e-17	AAMDC	adipogenesis associated, Mth938 domain containing	Multiple_Complex
TC1600009074.hg.1	13.42	13.96	13.63	11.18	13.88	13.63	12.17	1.01e-15	1.63e-14	MSRB1	methionine sulfoxide reductase B1	Multiple_Complex
TC0100018567.hg.1	12.49	13.59	14.25	11.18	13.58	13.56	11.84	6.8e-16	1.17e-14	RBM34	RNA binding motif protein 34	Multiple_Complex
TC1800007667.hg.1	12.59	12.82	12.59	11.18	12.39	12.05	11.29	3.54e-12	2.19e-11	TIMM21	translocase of inner mitochondrial membrane 21 homolog (yeast)	Multiple_Complex
TC1200010550.hg.1	11.43	11.89	12.14	11.18	11.66	11.7	10.23	1.18e-11	6.49e-11	RPAP3	RNA polymerase II associated protein 3	Multiple_Complex
TC2000009646.hg.1	11.6	11.45	9.98	11.18	11.41	11.17	12.31	9.15e-11	4.26e-10	CTSZ	cathepsin Z	Multiple_Complex
TC1800006639.hg.1	10.13	9.99	8.83	11.18	10.42	10.14	11.47	1.04e-12	7.19e-12	RALBP1	ralA binding protein 1	Multiple_Complex
TC0900009231.hg.1	11.45	11.48	11.18	11.17	9.98	12.14	9.63	5.38e-14	5.09e-13	FAM69B	family with sequence similarity 69, member B	Multiple_Complex
TC0700009696.hg.1	11.01	11.31	8.79	11.17	10.56	10.91	12.52	1.98e-16	4.08e-15	CHPF2; MIR671	chondroitin polymerizing factor 2; microRNA 671	Multiple_Complex
TC1800008358.hg.1	10.49	9.93	7.47	11.17	8.94	6.91	10.44	8.74e-17	2.07e-15	CDH2	cadherin 2, type 1, N-cadherin (neuronal)	Multiple_Complex
TC0100018433.hg.1	9.98	9.02	8.65	11.17	9.5	9.87	11.25	1.36e-12	9.17e-12	RRAGC	Ras-related GTP binding C	Multiple_Complex
TC0500012286.hg.1	8.51	8.89	7.92	11.17	7.76	8.54	10.08	2.73e-15	3.75e-14	ARAP3	ArfGAP with RhoGAP domain, ankyrin repeat and PH domain 3	Multiple_Complex
TC1700012207.hg.1	8.43	8.03	7.7	11.17	7.88	8.09	10.14	8.11e-13	5.76e-12	EPN2; EPN2-IT1	epsin 2; EPN2 intronic transcript 1	Multiple_Complex
TC1700006646.hg.1	7.69	7.31	6.11	11.17	7.37	7.28	10.47	1.75e-17	5.46e-16	MINK1	misshapen-like kinase 1	Multiple_Complex
TC1400008963.hg.1	11.85	12.34	13.12	11.16	12.16	12.3	10.52	1.04e-11	5.81e-11	MBIP	MAP3K12 binding inhibitory protein 1	Multiple_Complex
TC1100008328.hg.1	12.65	12.21	10.83	11.16	11.25	11.57	12.98	3.83e-12	2.35e-11	RNF121	ring finger protein 121	Multiple_Complex
TC0400012487.hg.1	12.35	11.71	11.09	11.16	10.44	11.69	12.82	2.61e-12	1.66e-11	VEGFC	vascular endothelial growth factor C	Multiple_Complex
TC1600008454.hg.1	10.24	8.73	9.32	11.16	11.32	9.26	9.66	1.73e-10	7.6e-10	GABARAPL2	GABA(A) receptor-associated protein like 2	Multiple_Complex
TC0100013692.hg.1	7.97	7.82	6.99	11.16	8.41	8.47	9.71	2.44e-14	2.55e-13	KIAA0319L	KIAA0319-like	Multiple_Complex
TC0100012760.hg.1	7.65	7.28	7.58	11.16	7.7	7	9.44	1.58e-15	2.37e-14	RERE	arginine-glutamic acid dipeptide (RE) repeats	Multiple_Complex
TC0300008467.hg.1	7.87	6.85	5.02	11.16	6.93	6.99	9.86	6.09e-17	1.52e-15	ARHGAP31	Rho GTPase activating protein 31	Multiple_Complex
TC0600009459.hg.1	7.32	5.6	5.43	11.16	5.8	5.9	7.42	9.13e-16	1.5e-14	ENPP1	ectonucleotide pyrophosphatase/phosphodiesterase 1	Multiple_Complex
TC0300013458.hg.1	13.5	13.54	13.45	11.15	13.77	13.42	11.5	1.28e-17	4.22e-16	RPL39L	ribosomal protein L39-like	Coding
TC0200008103.hg.1	12.53	13.24	11.34	11.15	13.49	12.56	11.99	1.34e-13	1.15e-12	POLE4	polymerase (DNA-directed), epsilon 4, accessory subunit	Multiple_Complex
TC1400008606.hg.1	11	12.96	7.31	11.15	6.97	11.2	12.28	2.15e-18	9.95e-17	RNASE1	ribonuclease, RNase A family, 1 (pancreatic)	Multiple_Complex
TC1000012575.hg.1	11.38	11.83	12.4	11.15	12.07	12.08	9.97	8.81e-15	1.05e-13	ATAD1	ATPase family, AAA domain containing 1	Multiple_Complex
TSUnmapped00000138.hg.1	11.17	10.97	7.64	11.15	11.13	10.04	12.89	4.77e-20	4.55e-18	HYOU1	hypoxia up-regulated 1	Coding
TC1900011793.hg.1	9.54	10.73	10.78	11.15	10.37	10.78	9.62	2.4e-11	1.25e-10	ZNF808; RPL39P34	zinc finger protein 808; ribosomal protein L39 pseudogene 34	Multiple_Complex
TC1800008317.hg.1	9.77	9.9	11.09	11.15	10.82	11.21	11.61	6.97e-12	4.03e-11	ZNF521	zinc finger protein 521	Multiple_Complex
TC0700006715.hg.1	9.63	9.34	9.74	11.15	9.71	10.17	9.59	6.32e-11	3.03e-10	PHF14	PHD finger protein 14	Multiple_Complex
TC1700009189.hg.1	10.85	9.24	8.84	11.15	9.36	9.23	11.22	1.53e-13	1.3e-12	HGS	hepatocyte growth factor-regulated tyrosine kinase substrate	Multiple_Complex
TC1600011361.hg.1	5.21	8.89	5.37	11.15	4.87	4.88	6.37	2.18e-20	2.46e-18	ACSM3	acyl-CoA synthetase medium-chain family member 3	NonCoding
TC0700010463.hg.1	9.48	8.51	8.11	11.15	7.78	8.41	11.36	5.98e-16	1.05e-14	IGF2BP3	insulin-like growth factor 2 mRNA binding protein 3	Multiple_Complex
TC1000008556.hg.1	8.67	8.28	8.07	11.15	8.56	7.99	10.02	6.18e-16	1.08e-14	LCOR	ligand dependent nuclear receptor corepressor	Multiple_Complex
TC0400006591.hg.1	8.18	7.99	6.89	11.15	7.37	8.18	10.43	5.05e-16	9.06e-15	HTT	huntingtin	Multiple_Complex
TC0200008870.hg.1	8.58	7.64	7.78	11.15	8.46	8.41	9.88	7.96e-14	7.23e-13	BCL2L11	BCL2-like 11 (apoptosis facilitator)	Multiple_Complex
TC1800009268.hg.1	3.93	3.97	3.9	11.15	3.83	4.07	4.16	1.27e-20	1.6e-18	DSC2	desmocollin 2	Multiple_Complex
TC0400012618.hg.1	13.48	13.3	13.42	11.14	12.43	13.48	11.72	1.8e-15	2.66e-14	CASP3	caspase 3	Multiple_Complex
TC0500009059.hg.1	10.9	9.64	9.36	11.14	10.88	9.97	9.61	2.1e-11	1.1e-10	GRPEL2	GrpE-like 2, mitochondrial (E. coli)	Multiple_Complex
TC1000011585.hg.1	9.95	9.6	8.47	11.14	9.26	9.09	10.93	5.28e-13	3.9e-12	GOT1	glutamic-oxaloacetic transaminase 1, soluble	Multiple_Complex
TC1900006819.hg.1	10.09	9.06	8.2	11.14	9.19	8.84	10.95	3.56e-16	6.81e-15	TRIP10	thyroid hormone receptor interactor 10	Multiple_Complex
TC0100010068.hg.1	13.13	13.08	13.68	11.13	13.5	12.59	10.61	8.5e-17	2.02e-15	HAX1	HCLS1 associated protein X-1	Multiple_Complex
TC0200008005.hg.1	9.31	8.66	7.35	11.13	8.03	9.69	10	1.5e-14	1.68e-13	DYSF	dysferlin	Multiple_Complex
TC0100009965.hg.1	7.41	7.2	6.6	11.13	7.17	6.84	9.06	4.2e-15	5.52e-14	SNX27	sorting nexin family member 27	Multiple_Complex
TC0100017030.hg.1	6.81	6.59	6.64	11.13	6.44	7.18	7.52	2.91e-13	2.29e-12	PIK3C2B	Transcript Identified by AceView, Entrez Gene ID(s) 5287	Unassigned
TC0300011151.hg.1	14.02	14.65	14.51	11.12	13.89	14.39	12.44	4.04e-16	7.53e-15	RPL29	ribosomal protein L29	Multiple_Complex
TC0100014193.hg.1	12.5	12.38	12.18	11.12	12.38	12.15	11	2.65e-11	1.37e-10	TXNDC12; KTI12	thioredoxin domain containing 12 (endoplasmic reticulum); KTI12 chromatin associated homolog	Multiple_Complex
TC0400011313.hg.1	11.93	12.16	13.11	11.12	13.74	12.84	13.43	1.63e-14	1.8e-13	SNCA	synuclein alpha	Multiple_Complex
TC2100008385.hg.1	11.56	10.61	10.08	11.12	11.06	10.8	11.97	1.57e-10	6.99e-10	SUMO3	small ubiquitin-like modifier 3	Multiple_Complex
TC1000012162.hg.1	11.14	10.39	10.12	11.12	11.6	10.64	11.49	3.81e-10	1.58e-09	UROS	uroporphyrinogen III synthase	Multiple_Complex
TC0900008811.hg.1	9.68	9.12	8.34	11.12	9.35	9.19	11.31	1.42e-15	2.18e-14	STXBP1	syntaxin binding protein 1	Multiple_Complex
TC1100009395.hg.1	9.15	8.62	7.34	11.12	8.41	9.1	10.2	1.47e-15	2.24e-14	TBRG1	transforming growth factor beta regulator 1	Multiple_Complex
TC0700013162.hg.1	8.82	8.57	9.04	11.12	8.23	8.55	10.41	1.33e-14	1.5e-13	PAXIP1	PAX interacting (with transcription-activation domain) protein 1	Multiple_Complex
TC0500013235.hg.1	8.51	8.37	7.52	11.12	7.77	8.06	9.42	1.01e-13	8.91e-13	FAM53C	family with sequence similarity 53, member C	Multiple_Complex
TC1500010888.hg.1	7.95	8.31	7.95	11.12	8.37	8.64	9.98	2.71e-13	2.15e-12	PARP6	poly(ADP-ribose) polymerase family member 6	Multiple_Complex
TC0300013420.hg.1	9.44	8.07	8.56	11.12	8.33	8.4	9.94	2.31e-11	1.21e-10	IGF2BP2	insulin-like growth factor 2 mRNA binding protein 2	Multiple_Complex
TC0200010567.hg.1	14	14.46	14.77	11.11	14.49	14.64	11.73	6.19e-19	3.69e-17	EEF1B2; SNORA41	eukaryotic translation elongation factor 1 beta 2; small nucleolar RNA, H/ACA box 41	Multiple_Complex
TC1400010041.hg.1	13.51	14.13	12.44	11.11	13.04	13.08	10.89	3.61e-14	3.61e-13	IFI27L2	interferon, alpha-inducible protein 27-like 2	Multiple_Complex
TC1600008190.hg.1	12.13	12.84	13.19	11.11	12.19	12.48	12.09	6.74e-12	3.91e-11	SLC7A6	solute carrier family 7 (amino acid transporter light chain, y+L system), member 6	Multiple_Complex
TC1200007380.hg.1	12.1	12.18	12.84	11.11	12.52	12.56	10.91	1.32e-13	1.14e-12	PPHLN1	periphilin 1	Multiple_Complex
TC0Y00006632.hg.1	4.86	11.95	12.16	11.11	10.66	5.04	7.22	1.73e-21	3.44e-19	DDX3Y	DEAD (Asp-Glu-Ala-Asp) box helicase 3, Y-linked	Multiple_Complex
TC0500007465.hg.1	11.29	11.5	12.26	11.11	11.18	11.75	10.06	5.83e-12	3.44e-11	GPBP1	GC-rich promoter binding protein 1	Multiple_Complex
TC1500006818.hg.1	12.22	10.99	10.69	11.11	11.46	10.7	12.48	6.52e-12	3.79e-11	EMC4	ER membrane protein complex subunit 4	Multiple_Complex
TC0100010133.hg.1	10	9.9	8.38	11.11	10.05	9.33	11.6	1.25e-11	6.88e-11	MSTO1; MSTO2P	misato 1, mitochondrial distribution and morphology regulator; misato family member 2, pseudogene	Multiple_Complex
TC1000008447.hg.1	9.2	9.55	8.52	11.11	9.13	9.96	10	7.35e-11	3.48e-10	TNKS2	tankyrase, TRF1-interacting ankyrin-related ADP-ribose polymerase 2	Multiple_Complex
TC0X00010793.hg.1	9.5	9.19	8.52	11.11	9.22	9.03	10.44	1.4e-11	7.59e-11	ZDHHC9	zinc finger, DHHC-type containing 9	Multiple_Complex
TC1400009128.hg.1	7.36	7.74	8.55	11.11	9.27	8.72	8.07	9.33e-12	5.25e-11	CDKL1	cyclin-dependent kinase-like 1 (CDC2-related kinase)	Multiple_Complex
TC0100015761.hg.1	8.22	7.35	6.15	11.11	7.68	6.56	10.42	5.83e-18	2.25e-16	CERS2	ceramide synthase 2	Multiple_Complex
TC0800010154.hg.1	13.02	12.97	13.28	11.1	13.48	12.72	11.26	6.23e-16	1.09e-14	LSM1	LSM1 homolog, mRNA degradation associated	Multiple_Complex
TC2100007796.hg.1	12.79	12.8	13.03	11.1	12.58	12.69	10.83	2.38e-14	2.51e-13	MRPL39	mitochondrial ribosomal protein L39	Multiple_Complex
TC0100013641.hg.1	12.77	12.73	12.31	11.1	12.3	12.4	11.66	6.1e-11	2.93e-10	AK2	adenylate kinase 2	Multiple_Complex
TC0400010168.hg.1	11.77	11.73	13.09	11.1	11.74	12.08	10.94	1.37e-12	9.26e-12	LCORL	ligand dependent nuclear receptor corepressor like	Multiple_Complex
TC0700007121.hg.1	9.66	9.43	8.07	11.1	9.18	9.92	10.22	2.74e-13	2.17e-12	AVL9	AVL9 homolog (S. cerevisiase)	Multiple_Complex
TC0600007599.hg.1	7.33	7.15	6.32	11.1	6.68	6.46	9.89	1.73e-17	5.42e-16	PRRC2A	proline-rich coiled-coil 2A	Multiple_Complex
TC1600011168.hg.1	7.01	7.14	6.25	11.1	6.58	6.87	9.29	3.25e-19	2.15e-17	ZCCHC14	zinc finger, CCHC domain containing 14	Multiple_Complex
TC1000009527.hg.1	7.69	7.09	5.29	11.1	6.44	6.47	10.57	1.13e-16	2.55e-15	LARP4B	La ribonucleoprotein domain family, member 4B	Multiple_Complex
TC0500013205.hg.1	12.86	13.49	13.26	11.09	13.14	13.29	13.4	2.71e-13	2.16e-12	CAST	calpastatin	Multiple_Complex
TC2000007792.hg.1	12.5	13.04	13.42	11.09	12.82	13.36	10.69	8.75e-16	1.44e-14	PFDN4	prefoldin subunit 4	Multiple_Complex
TC0100008621.hg.1	9.45	11.06	10.41	11.09	11.61	11.3	9	5.63e-14	5.3e-13	LEPR; LEPROT	leptin receptor; leptin receptor overlapping transcript	Multiple_Complex
TC1900008103.hg.1	9.34	10.36	9.8	11.09	9.97	10.59	10.36	4.45e-10	1.83e-09	PLD3	phospholipase D family, member 3	Multiple_Complex
TC1200006888.hg.1	9.71	9.33	8.4	11.09	10.1	9.62	11.41	3.38e-13	2.63e-12	CDKN1B	cyclin-dependent kinase inhibitor 1B (p27, Kip1)	Multiple_Complex
TC1100009982.hg.1	6.43	7.1	4.96	11.09	5.98	6.79	8.84	2.53e-17	7.35e-16	DCHS1	dachsous cadherin-related 1	Multiple_Complex
TC0300007055.hg.1	8.63	6.75	7.05	11.09	10.04	8.28	8.13	9.9e-17	2.29e-15	CTDSPL	CTD small phosphatase like	Multiple_Complex
TC0600014111.hg.1	5.51	5.78	6.67	11.09	6.48	6.01	8.31	2.25e-13	1.84e-12	SYNGAP1; MIR5004	synaptic Ras GTPase activating protein 1; microRNA 5004	Multiple_Complex
TC1000011552.hg.1	13.48	13.82	14.45	11.08	13.62	13.93	11.28	2.43e-19	1.73e-17	EXOSC1	exosome component 1	Multiple_Complex
TC1500008312.hg.1	12.54	12.53	11.95	11.08	11.71	12.63	12.34	1.21e-10	5.49e-10	IQGAP1	IQ motif containing GTPase activating protein 1	Multiple_Complex
TC1900007819.hg.1	10.31	11.62	11.79	11.08	11.25	11.82	10.02	2.23e-12	1.43e-11	ZNF302	zinc finger protein 302	Multiple_Complex
TC0300014094.hg.1	11.45	11.45	11.76	11.08	11.45	11.88	10.13	1.92e-11	1.02e-10	TCTEX1D2	Tctex1 domain containing 2	Multiple_Complex
TC0200016706.hg.1	11.21	9.97	8.82	11.08	10.11	10.03	10.77	4.69e-11	2.3e-10	MRPS5	mitochondrial ribosomal protein S5	Multiple_Complex
TC1000011988.hg.1	9.86	9.55	9.05	11.08	10.13	9.78	10.93	5.85e-12	3.45e-11	EIF3A	eukaryotic translation initiation factor 3, subunit A	Multiple_Complex
TC1600007262.hg.1	8.79	9.07	8.71	11.08	9.11	9.1	10.93	2.27e-14	2.4e-13	TNRC6A	trinucleotide repeat containing 6A	Multiple_Complex
TC0500007754.hg.1	12.96	13.86	13.76	11.07	12.63	13.63	12.04	4.82e-14	4.63e-13	TNPO1	transportin 1	Multiple_Complex
TC0600009142.hg.1	12.77	13.49	13.84	11.07	13.39	13.46	11.06	2.49e-17	7.24e-16	RPF2	ribosome production factor 2 homolog	Multiple_Complex
TC0X00007188.hg.1	11.49	10.88	8.4	11.07	10.41	10.2	12.41	4.57e-13	3.43e-12	FTSJ1	FtsJ RNA methyltransferase homolog 1 (E. coli)	Multiple_Complex
TC0200009440.hg.1	9.01	9.55	8.33	11.07	9.22	9.95	11.31	1.07e-14	1.25e-13	R3HDM1	R3H domain containing 1	Multiple_Complex
TC0900011378.hg.1	8.25	8.76	8.68	11.07	9.17	8.4	10.55	9.32e-13	6.53e-12	CDK5RAP2	CDK5 regulatory subunit associated protein 2	Multiple_Complex
TC0100007303.hg.1	8.76	8.06	6.72	11.07	7.83	8.51	10.86	2.56e-15	3.55e-14	KDM1A; MIR3115	lysine (K)-specific demethylase 1A; microRNA 3115	Multiple_Complex
TC1900009208.hg.1	7.59	6.99	5.76	11.07	6.43	6.31	10.59	8.25e-16	1.38e-14	AP3D1	adaptor-related protein complex 3, delta 1 subunit	Multiple_Complex
TC0100015991.hg.1	7.18	6.04	5.82	11.07	5.76	6.61	8.82	1.4e-14	1.57e-13	SMG5	SMG5 nonsense mediated mRNA decay factor	Multiple_Complex
TC0600011136.hg.1	14.98	14.61	15.59	11.06	14.54	14.49	12.66	1.18e-18	6.08e-17	HIST1H2BG	histone cluster 1, H2bg	Multiple_Complex
TC0100014927.hg.1	12.2	13.8	11.95	11.06	12.9	12.47	11.54	6.93e-12	4.01e-11	EVI5	ecotropic viral integration site 5	Multiple_Complex
TC1900008824.hg.1	9.66	9.61	7.66	11.06	9.63	8.34	11.23	2.84e-15	3.9e-14	MYADM	myeloid-associated differentiation marker	Multiple_Complex
TC0100007333.hg.1	9.6	9.46	8.38	11.06	9.11	9.17	11.38	1.75e-14	1.91e-13	PITHD1	PITH (C-terminal proteasome-interacting domain of thioredoxin-like) domain containing 1	Multiple_Complex
TC1400010627.hg.1	8.69	8.98	7.8	11.06	8.74	9.19	10.82	3.03e-14	3.09e-13	YLPM1	YLP motif containing 1	Multiple_Complex
TC0300013400.hg.1	9.21	8.85	8.84	11.06	9.22	9.23	9.14	3.21e-11	1.63e-10	MAGEF1	MAGE family member F1	Coding
TC0X00008437.hg.1	8.45	8.3	6.76	11.06	7.03	7.42	8.63	1.11e-14	1.29e-13	STK26	serine/threonine protein kinase 26	Multiple_Complex
TC1200010130.hg.1	6.91	6.69	7.25	11.06	6.98	7.12	6.58	6.65e-15	8.21e-14	SOX5	SRY box 5	Multiple_Complex
TC1400007320.hg.1	5.27	6.1	5.15	11.06	5.37	5.7	5.33	6.18e-16	1.08e-14	DACT1	dishevelled-binding antagonist of beta-catenin 1	Multiple_Complex
TC0700010678.hg.1	13.64	13.65	14.03	11.05	13.66	13.76	11.84	1.52e-15	2.31e-14	LSM5	LSM5 homolog, U6 small nuclear RNA and mRNA degradation associated	Multiple_Complex
TC1100011288.hg.1	13.49	13.37	13.74	11.05	13.24	13.64	11.53	4.56e-16	8.36e-15	MRPL11	mitochondrial ribosomal protein L11	Multiple_Complex
TC0800008484.hg.1	12.41	12.48	12.96	11.05	12.26	12.25	10.29	9.3e-14	8.32e-13	DCAF13	DDB1 and CUL4 associated factor 13	Multiple_Complex
TC1900008692.hg.1	11.19	11.83	12.62	11.05	11.66	12.02	10.18	7.69e-14	7.01e-13	ZNF480	zinc finger protein 480	Multiple_Complex
TC0200008260.hg.1	11.41	11.61	9.65	11.05	10.67	11.3	10.27	3.24e-12	2.02e-11	VAMP8	vesicle associated membrane protein 8	Multiple_Complex
TC1600007235.hg.1	12.37	10.78	8.43	11.05	10.08	8.98	14.13	3.22e-15	4.34e-14	PLK1	polo-like kinase 1	Multiple_Complex
TC0600014316.hg.1	10.29	9.97	8.97	11.05	8.3	9.06	6.25	3.68e-15	4.91e-14	FILIP1	filamin A interacting protein 1	Multiple_Complex
TC0700013512.hg.1	10.38	9.7	9.12	11.05	9.95	9.69	10.95	7.19e-13	5.17e-12	CCZ1B	CCZ1 homolog B, vacuolar protein trafficking and biogenesis associated	Multiple_Complex
TC1600006747.hg.1	9.65	9.58	8.4	11.05	9.33	9.79	11.02	1.42e-10	6.35e-10	MGRN1	mahogunin ring finger 1, E3 ubiquitin protein ligase	Multiple_Complex
TC1700007780.hg.1	8.52	8.15	7.22	11.05	7.97	7.71	10.45	5.8e-14	5.44e-13	CASC3; MIR6866	cancer susceptibility candidate 3; microRNA 6866	Multiple_Complex
TC1700010565.hg.1	7.49	7.44	6.09	11.05	6.84	7.81	9.07	1.13e-16	2.54e-15	FBXL20	F-box and leucine-rich repeat protein 20	Multiple_Complex
TC0200009911.hg.1	11.98	12.27	12.94	11.04	12.11	12.46	10.63	1.34e-12	9.07e-12	PPIG	peptidylprolyl isomerase G (cyclophilin G)	Multiple_Complex
TC1100013005.hg.1	10.56	10.22	9.16	11.04	10.26	10.22	11.99	1.33e-13	1.14e-12	ZFP91	ZFP91 zinc finger protein	Multiple_Complex
TC1900008924.hg.1	10.16	9.97	8.39	11.04	9.2	9.34	11.16	6.95e-12	4.02e-11	U2AF2	U2 small nuclear RNA auxiliary factor 2	Multiple_Complex
TC0900010485.hg.1	10.1	8.95	7.15	11.04	9.12	9.35	11.58	3.48e-15	4.66e-14	GNAQ	guanine nucleotide binding protein (G protein), q polypeptide	Multiple_Complex
TC0200016775.hg.1	9.82	8.77	7.55	11.04	9.14	8.86	10.73	9.97e-15	1.17e-13	ATG9A	autophagy related 9A	Multiple_Complex
TC1100008382.hg.1	7.6	7.76	6.71	11.04	7.95	8.02	8.77	7.33e-16	1.24e-14	ARHGEF17	Rho guanine nucleotide exchange factor 17	Multiple_Complex
TC1100008792.hg.1	7.45	7.21	6.96	11.04	7.48	7.1	8.74	1.39e-16	3.03e-15	MED17	mediator complex subunit 17	Multiple_Complex
TC0800008370.hg.1	13.5	14.02	14.42	11.03	14.26	13.99	11.16	6.17e-20	5.5e-18	POLR2K	polymerase (RNA) II (DNA directed) polypeptide K, 7.0kDa	Multiple_Complex
TC1700012078.hg.1	10.73	9.05	7.84	11.03	9.47	8.92	10.89	1.49e-14	1.67e-13	ALYREF	Aly/REF export factor	Multiple_Complex
TC0100009646.hg.1	7.97	8.36	7.33	11.03	8.15	8.56	10.42	2.41e-13	1.95e-12	NBPF26	neuroblastoma breakpoint family, member 26	Coding
TC1700006775.hg.1	8.94	8.07	6.89	11.03	7.59	8.16	11.36	2.05e-16	4.2e-15	CHD3	chromodomain helicase DNA binding protein 3	Multiple_Complex
TC0600006918.hg.1	6.78	6.74	6.23	11.03	7.06	7.02	7.82	1e-16	2.32e-15	GCNT2	glucosaminyl (N-acetyl) transferase 2, I-branching enzyme (I blood group)	Multiple_Complex
TC1100009983.hg.1	14.32	14.64	14.07	11.02	13.99	14.3	12.59	1.14e-17	3.82e-16	MRPL17	mitochondrial ribosomal protein L17	Multiple_Complex
TC0400006987.hg.1	13.73	12.95	13.1	11.02	12.6	13.57	11.62	4.39e-15	5.73e-14	LAP3	leucine aminopeptidase 3	Multiple_Complex
TC1700010723.hg.1	10.86	10.36	9.72	11.02	10.1	10.25	13.19	6.16e-15	7.65e-14	PTRF	polymerase I and transcript release factor	Multiple_Complex
TC1600006533.hg.1	10.82	9.83	9.76	11.02	9.84	9.98	11.75	1.16e-10	5.26e-10	UBE2I	ubiquitin conjugating enzyme E2I	Multiple_Complex
TC0400008388.hg.1	9.34	8.6	8.22	11.02	8.1	8.49	9.44	6.64e-13	4.81e-12	GAR1	GAR1 homolog, ribonucleoprotein	Multiple_Complex
TC0500010203.hg.1	9.43	8.03	7.2	11.02	7.51	8.83	12.73	1.25e-16	2.76e-15	MYO10	myosin X	Multiple_Complex
TC1900007127.hg.1	8.85	7.93	8.46	11.02	8.44	8.22	9.69	4.06e-13	3.09e-12	IER2	immediate early response 2	Coding
TC0400009856.hg.1	12.96	12.89	12.82	11.01	11.73	12.4	11.73	1.71e-11	9.15e-11	LYAR	Ly1 antibody reactive	Multiple_Complex
TC0500011672.hg.1	12.15	12.46	12.61	11.01	12.53	12.08	10.75	7.25e-13	5.21e-12	PJA2	praja ring finger 2, E3 ubiquitin protein ligase	Multiple_Complex
TC1700010207.hg.1	10.79	10.04	7.54	11.01	9.64	8.61	10.04	1.95e-11	1.03e-10	RAB34	RAB34, member RAS oncogene family	Multiple_Complex
TC0200012320.hg.1	8.95	9.85	8.35	11.01	8.96	9.11	10.02	4.97e-14	4.75e-13	MAP4K3	mitogen-activated protein kinase kinase kinase kinase 3	Multiple_Complex
TC0700008104.hg.1	9.42	9.16	9.56	11.01	9.48	9.36	10.4	4.07e-10	1.69e-09	LOC100133091	uncharacterized LOC100133091; Salzman2013 ANNOTATED, INTERNAL, ncRNA, OVEXON best transcript NR_029411; Transcript Identified by AceView, Entrez Gene ID(s) 554248; 100133091, RefSeq ID(s) NR_029411	Multiple_Complex
TC1700010859.hg.1	8.89	8.59	7.54	11.01	8.36	8.91	9.5	9.89e-11	4.57e-10	DCAKD	dephospho-CoA kinase domain containing	Multiple_Complex
TC1100012519.hg.1	7.85	7.82	7.74	11.01	8.08	8.01	8.9	2.9e-12	1.82e-11	CBL	Memczak2013 ANTISENSE, coding, INTERNAL, UTR3 best transcript NM_005188	NonCoding
TC2200008866.hg.1	6.93	6.72	5.99	11.01	6.54	6.7	9.13	4.81e-15	6.2e-14	TCF20	transcription factor 20 (AR1)	Multiple_Complex
TC1900009970.hg.1	10.48	4.32	4.01	11.01	4.8	3.69	6.13	1.89e-22	6.24e-20	BST2	bone marrow stromal cell antigen 2	Multiple_Complex
TC0600014093.hg.1	14.11	13.96	14.48	11	13.96	14.3	10.95	3.51e-20	3.56e-18	ZNRD1	zinc ribbon domain containing 1	Multiple_Complex
TC0300013727.hg.1	12.73	13.02	13.12	11	12.72	12.79	11.26	2.79e-13	2.21e-12	NCBP2	nuclear cap binding protein subunit 2	Multiple_Complex
TC0400007276.hg.1	10.95	11.69	9.62	11	11.66	11.38	11.15	1.14e-11	6.34e-11	KLHL5	kelch-like family member 5	Multiple_Complex
TC1100012735.hg.1	11.17	10.36	9.06	11	10.84	10.05	11.99	1.02e-13	9.06e-13	SRPR	signal recognition particle receptor (docking protein)	Multiple_Complex
TC0700007409.hg.1	10.42	9.65	8.26	11	10.03	9.04	11.18	1.26e-10	5.71e-10	CCM2	cerebral cavernous malformation 2	Multiple_Complex
TC1600009966.hg.1	10.72	9.52	9.31	11	11.11	9.33	9.86	8.84e-11	4.12e-10	DCTPP1	dCTP pyrophosphatase 1	Multiple_Complex
TC0200010518.hg.1	8.8	8.35	7.75	11	8	8.29	10.03	2.27e-13	1.85e-12	ABI2	abl-interactor 2	Multiple_Complex
TC0600010572.hg.1	5.89	5.5	4.85	11	5.17	5.04	6.03	7.95e-20	6.79e-18	TUBB2B	tubulin, beta 2B class IIb	Multiple_Complex
TC1100008652.hg.1	14.39	14.5	15.14	10.99	14.65	14.48	12.41	8.45e-20	7.16e-18	TMEM126A	transmembrane protein 126A	Multiple_Complex
TC0400012432.hg.1	12.74	12.45	13.6	10.99	12.67	12.71	11.05	2.38e-13	1.93e-12	HMGB2	high mobility group box 2	Multiple_Complex
TC0100006994.hg.1	8.83	8.43	8.19	10.99	8.29	8.21	9.72	6.64e-11	3.17e-10	PLEKHM2	pleckstrin homology domain containing, family M (with RUN domain) member 2	Multiple_Complex
TC0800006989.hg.1	9.76	8.26	6.9	10.99	7.68	7.89	10.09	3.61e-17	9.92e-16	CCAR2	cell cycle and apoptosis regulator 2	Multiple_Complex
TC0200007825.hg.1	7.76	7.44	7.98	10.99	8	8.61	9.65	1.61e-15	2.41e-14	CEP68	centrosomal protein 68kDa	Multiple_Complex
TC0400011695.hg.1	11.7	11.76	9.72	10.98	11.57	11.05	13.19	1.35e-14	1.53e-13	SEC24D	SEC24 homolog D, COPII coat complex component	Multiple_Complex
TC1700010191.hg.1	10.95	9.96	8.59	10.98	10.06	9.63	11.49	5.23e-14	4.97e-13	POLDIP2	polymerase (DNA-directed), delta interacting protein 2	Multiple_Complex
TC1100007366.hg.1	8.19	8.31	7.5	10.98	7.93	8.54	9.19	1.33e-15	2.06e-14	TTC17	tetratricopeptide repeat domain 17	Multiple_Complex
TC0800011713.hg.1	8.53	8.2	7.68	10.98	7.55	8.39	10.81	8.41e-16	1.4e-14	MTSS1	metastasis suppressor 1	Multiple_Complex
TC0200014190.hg.1	6.8	6.38	6.69	10.98	7.03	6.3	9.88	2.17e-15	3.11e-14	AMMECR1L	AMMECR1 like	Multiple_Complex
TC0200013567.hg.1	12.78	13.04	13.77	10.97	13.6	14.08	12.02	2.72e-16	5.37e-15	ANKRD36B	ankyrin repeat domain 36B	Multiple_Complex
TC0200007176.hg.1	11.65	12.74	12.46	10.97	12.27	12.39	10.77	3.9e-13	2.98e-12	SLC30A6	solute carrier family 30 (zinc transporter), member 6	Multiple_Complex
TC0600009112.hg.1	12.07	12.33	11.49	10.97	11.08	12.01	10.42	1.06e-10	4.88e-10	CDC40	cell division cycle 40	Multiple_Complex
TC0700012224.hg.1	10.81	10.87	8.71	10.97	9.68	11.22	13.41	2.24e-17	6.64e-16	LAMB1	laminin, beta 1	Multiple_Complex
TC0400012245.hg.1	11.72	10.38	10.17	10.97	9.5	11.88	12.85	4.89e-12	2.93e-11	FAM198B	family with sequence similarity 198, member B	Multiple_Complex
TC1300009008.hg.1	9.18	9.53	9.43	10.97	9.09	10.67	8.38	7.4e-12	4.25e-11	NEK3	NIMA-related kinase 3	Multiple_Complex
TC0300009701.hg.1	10.84	8.98	6.97	10.97	9.4	8.08	12.37	5.37e-18	2.1e-16	PSMD2	proteasome 26S subunit, non-ATPase 2	Multiple_Complex
TC1700006729.hg.1	9.78	8.39	7.28	10.97	10.81	9.48	11.65	1.38e-12	9.3e-12	ACADVL	acyl-CoA dehydrogenase, very long chain	Multiple_Complex
TC2200008906.hg.1	11.19	10.42	8.68	10.96	9.05	10	11.39	5.79e-12	3.42e-11	TTLL12	tubulin tyrosine ligase-like family member 12	Multiple_Complex
TC0100012870.hg.1	9.72	9.25	8.93	10.96	8.99	9.13	10.1	2.18e-12	1.41e-11	EXOSC10	exosome component 10	Multiple_Complex
TC1500009335.hg.1	8.67	8.94	8.4	10.96	8.14	10.36	9.36	2.61e-14	2.7e-13	MYEF2	myelin expression factor 2	Multiple_Complex
TC0200008930.hg.1	8.6	8.45	5.33	10.96	8.69	7.76	11.04	2.85e-17	8.08e-16	SLC20A1	solute carrier family 20 (phosphate transporter), member 1	Multiple_Complex
TC1600011355.hg.1	7.94	6.99	6.66	10.96	7.96	7.5	11.02	8.93e-15	1.06e-13	NPIPA1	nuclear pore complex interacting protein family, member A1	Multiple_Complex
TC1900011012.hg.1	13.28	13.47	13.9	10.95	13.31	13.38	11.51	4.86e-15	6.25e-14	TMEM160	transmembrane protein 160	Multiple_Complex
TC1100008651.hg.1	13.15	13.24	14.13	10.95	13.7	13.6	11.03	3.2e-19	2.13e-17	TMEM126B	transmembrane protein 126B	Coding
TC2000009648.hg.1	12.48	12.68	13.13	10.95	12.4	12.47	10.91	1.25e-13	1.08e-12	PRELID3B; ATP5E	PRELI domain containing 3B; ATP synthase, H+ transporting, mitochondrial F1 complex, epsilon subunit	Multiple_Complex
TC0800007004.hg.1	8.3	9.65	8.91	10.95	8.53	9.26	9.63	4.86e-10	1.99e-09	RHOBTB2	Rho-related BTB domain containing 2	Multiple_Complex
TC2200008710.hg.1	9.65	9.48	8.81	10.95	9.99	9.47	11.74	1.23e-13	1.07e-12	JOSD1	Josephin domain containing 1	Multiple_Complex
TC1200011820.hg.1	9.18	9.05	7.71	10.95	8.38	9.03	11.61	7.83e-15	9.47e-14	PRDM4	PR domain containing 4	Multiple_Complex
TC1400010703.hg.1	8.47	8.07	8.37	10.95	8.29	8.69	10.52	3.92e-12	2.4e-11	MTA1	metastasis associated 1	Multiple_Complex
TC0100014752.hg.1	12.16	12.88	12.3	10.94	11.98	12.12	11	1.76e-10	7.75e-10	GNG5	guanine nucleotide binding protein (G protein), gamma 5	Multiple_Complex
TC0900011428.hg.1	13.24	12.72	13.02	10.94	12.51	13.15	11.22	1.17e-15	1.85e-14	NDUFA8	NADH dehydrogenase (ubiquinone) 1 alpha subcomplex, 8, 19kDa	Multiple_Complex
TC0500009629.hg.1	12.14	11.26	11.07	10.94	12.19	11.43	12.09	1.83e-10	8.03e-10	TMED9	transmembrane p24 trafficking protein 9	Multiple_Complex
TC1900007777.hg.1	9.96	9.72	9.37	10.94	9.61	9.55	10.87	2.99e-10	1.26e-09	CEBPG	CCAAT/enhancer binding protein (C/EBP), gamma	Coding
TC0900008984.hg.1	8.88	8.8	7.98	10.94	8.24	8.74	10.73	2.84e-10	1.2e-09	NUP214	nucleoporin 214kDa	Multiple_Complex
TC0100007006.hg.1	8.78	8.71	7.39	10.94	8.34	8.78	10.37	2.64e-14	2.73e-13	SPEN	spen family transcriptional repressor	Multiple_Complex
TC0200014004.hg.1	8.22	8.7	6.25	10.94	7.14	8.13	9.67	4.07e-15	5.38e-14	CCDC93	coiled-coil domain containing 93	Multiple_Complex
TC0600012747.hg.1	5.01	7.82	4.9	10.94	4.71	4.77	5.22	2.35e-20	2.62e-18	CD24	CD24 molecule	Multiple_Complex
TC2000009462.hg.1	6.21	6.36	6.3	10.94	6.34	6.43	6.32	1.96e-17	5.98e-16	SALL4	spalt-like transcription factor 4	Multiple_Complex
TC0900009905.hg.1	5.92	5.57	5.72	10.94	5.27	5.6	5.05	4.75e-18	1.9e-16	CNTFR	ciliary neurotrophic factor receptor	Multiple_Complex
TC0700013612.hg.1	13.54	14.15	14.67	10.93	13.94	13.88	10.61	8.79e-21	1.19e-18	NDUFA5	NADH dehydrogenase (ubiquinone) 1 alpha subcomplex, 5	Multiple_Complex
TC0200016654.hg.1	13.1	12.83	13.09	10.93	13.26	13.42	11.42	6.36e-15	7.87e-14	COX7A2L	cytochrome c oxidase subunit VIIa polypeptide 2 like	Multiple_Complex
TC0600011903.hg.1	14.06	12.62	13.27	10.93	13.02	12.71	11.37	4.88e-17	1.27e-15	MRPL14	mitochondrial ribosomal protein L14	Multiple_Complex
TC0100012687.hg.1	8.15	8.14	6.51	10.93	7.48	7.74	11	7.61e-16	1.28e-14	NOL9	nucleolar protein 9	Multiple_Complex
TC1600011383.hg.1	7.37	6.97	6.3	10.93	6.37	7	9.85	7.23e-17	1.76e-15	TMEM265; SRCAP	transmembrane protein 265; Snf2-related CREBBP activator protein	Multiple_Complex
TC1400006674.hg.1	12.14	12.71	13.28	10.92	12.07	12.38	10.39	4.64e-14	4.48e-13	C14orf119	chromosome 14 open reading frame 119	Multiple_Complex
TC0800012297.hg.1	10.39	10.75	10.69	10.92	11.82	11.61	8.15	7.34e-16	1.24e-14	SMIM19	small integral membrane protein 19	Multiple_Complex
TC0700008762.hg.1	8.96	9.47	8.93	10.92	8.45	9.33	10.53	4.73e-12	2.84e-11	CBLL1	Cbl proto-oncogene-like 1, E3 ubiquitin protein ligase	Multiple_Complex
TC1700011097.hg.1	9.93	9.39	7.4	10.92	9.32	8.3	12.11	2.06e-13	1.7e-12	LRRC59	leucine rich repeat containing 59	Multiple_Complex
TC1900011759.hg.1	7.91	8.05	7.77	10.92	7.96	8.3	6.11	3.17e-15	4.3e-14	APOC1	apolipoprotein C-I	Multiple_Complex
TC0500013212.hg.1	12.21	12.7	12.54	10.91	12.23	12.35	11.26	1.43e-12	9.58e-12	SRP19; ZRSR1	signal recognition particle 19kDa; zinc finger (CCCH type), RNA binding motif and serine/arginine rich 1	Multiple_Complex
TC0200007132.hg.1	11.73	12.69	13.1	10.91	12.45	12.52	10.18	1.41e-16	3.06e-15	YPEL5	yippee like 5	Multiple_Complex
TC1100006820.hg.1	12.61	12.3	12.51	10.91	11.4	12.18	13.52	1.52e-14	1.69e-13	SWAP70	SWAP switching B-cell complex 70kDa subunit	Multiple_Complex
TC0400012386.hg.1	11.97	11.44	12.23	10.91	12.03	12.08	10.87	4.94e-10	2.01e-09	C4orf27	chromosome 4 open reading frame 27	Multiple_Complex
TC0200016530.hg.1	10.41	9.76	9.14	10.91	9.89	9.06	9.34	3.85e-10	1.6e-09	PLEKHB2	pleckstrin homology domain containing, family B (evectins) member 2	Multiple_Complex
TC1200012016.hg.1	5.33	5.6	5.17	10.91	6.13	5.26	5.18	5.82e-16	1.03e-14	TBX3	T-box 3	Multiple_Complex
TC0300006489.hg.1	10.02	9.43	8.78	10.9	9.8	9.24	11.37	4.2e-13	3.18e-12	ARL8B	ADP-ribosylation factor like GTPase 8B	Multiple_Complex
TC1700007658.hg.1	9.16	8.19	6.95	10.9	8.25	7.84	10.36	8.28e-15	9.95e-14	AATF	apoptosis antagonizing transcription factor	Multiple_Complex
TC0500009610.hg.1	6.39	7.45	6.69	10.9	6.6	7.33	9.04	1.78e-14	1.94e-13	NSD1	nuclear receptor binding SET domain protein 1	Multiple_Complex
TC2200006517.hg.1	5.38	6.6	4.84	10.9	5	5.06	4.97	8.32e-17	1.98e-15	CECR2	cat eye syndrome chromosome region, candidate 2	Multiple_Complex
TC1100013165.hg.1	12.73	11.67	11.77	10.89	10.17	12.91	12.56	2.25e-15	3.19e-14	SLC43A3	solute carrier family 43, member 3	Multiple_Complex
TC0600012814.hg.1	11.4	10.73	9.39	10.89	10.44	10.34	11.57	1.29e-10	5.83e-10	CD164	CD164 molecule, sialomucin	Multiple_Complex
TC0600014283.hg.1	9.19	9.58	8.83	10.89	9.47	9.79	10.57	9.48e-11	4.4e-10	NUDT3	nudix hydrolase 3	Multiple_Complex
TC0100012872.hg.1	9.08	9.5	8.7	10.89	9.26	9.39	10.28	1.88e-11	9.97e-11	MTOR	mechanistic target of rapamycin (serine/threonine kinase)	Multiple_Complex
TC1700011171.hg.1	10.29	9.34	8.56	10.89	9.72	9.13	10.26	3.01e-12	1.89e-11	COX11	COX11 cytochrome c oxidase copper chaperone	Multiple_Complex
TC1900007795.hg.1	9.09	9.09	8.24	10.89	8.58	9.26	10.43	7.57e-13	5.41e-12	LSM14A	LSM14A mRNA processing body assembly factor	Multiple_Complex
TC1600008943.hg.1	9.57	8.46	7.78	10.89	8.33	8.91	8.9	5.89e-13	4.3e-12	TMEM8A	transmembrane protein 8A	Multiple_Complex
TC1600011342.hg.1	8.27	8.12	6.83	10.89	7.99	7.55	9.67	4.65e-16	8.48e-15	NAA60	N(alpha)-acetyltransferase 60, NatF catalytic subunit	Multiple_Complex
TC1300008688.hg.1	7.76	8.06	7.77	10.89	7.88	8.13	10.17	2.84e-17	8.07e-16	FOXO1	forkhead box O1	Multiple_Complex
TC0900008959.hg.1	8.26	7.87	6.93	10.89	8	7.85	9.83	1.96e-17	5.98e-16	FUBP3	far upstream element (FUSE) binding protein 3	Multiple_Complex
TC0200016710.hg.1	12.62	12.84	12.52	10.88	12.48	13.1	12.8	2.72e-12	1.72e-11	ANKRD36C	ankyrin repeat domain 36C	Multiple_Complex
TC1900011867.hg.1	13.3	12.47	12.76	10.88	13.36	12.85	11.86	8.8e-14	7.92e-13	TMEM205	transmembrane protein 205	Multiple_Complex
TC0700011698.hg.1	10.1	9.87	8.59	10.88	8.75	9.7	9.9	1.8e-10	7.91e-10	TMEM243	transmembrane protein 243, mitochondrial	Multiple_Complex
TC1700007399.hg.1	9.91	9.31	8.16	10.88	8.79	8.51	10.74	2.26e-12	1.46e-11	ERAL1	Era-like 12S mitochondrial rRNA chaperone 1	Multiple_Complex
TC1700012262.hg.1	10.1	9.09	7.8	10.88	8.95	8.68	10.66	1.43e-15	2.2e-14	PSME3	proteasome activator subunit 3	Multiple_Complex
TC0100016887.hg.1	8.36	8.39	8.43	10.88	8.37	8.54	8.61	5.32e-12	3.15e-11	ZNF281	zinc finger protein 281	Multiple_Complex
TC0200014250.hg.1	9.21	8.08	7.66	10.88	8.26	7.94	10.78	2.93e-14	3e-13	SMPD4	sphingomyelin phosphodiesterase 4, neutral membrane (neutral sphingomyelinase-3)	Multiple_Complex
TC2200007419.hg.1	7.92	8.02	7.54	10.88	8.21	8.26	10.25	1.02e-15	1.65e-14	TNRC6B	trinucleotide repeat containing 6B	Multiple_Complex
TC0400011600.hg.1	6.94	7.4	7.36	10.88	7.04	7.09	6.77	2.58e-15	3.56e-14	PITX2	paired-like homeodomain 2	Multiple_Complex
TC1500009492.hg.1	13.34	13	14.62	10.87	13.4	13.49	10.79	2.1e-18	9.76e-17	RSL24D1	ribosomal L24 domain containing 1	Multiple_Complex
TC1000009810.hg.1	12.35	12.75	13.08	10.87	12.85	12.5	10.89	1.13e-13	9.85e-13	NUDT5	nudix hydrolase 5	Multiple_Complex
TC0500013414.hg.1	9.63	9.16	8.21	10.87	8.36	8.62	10.55	5.05e-12	3.02e-11	THOC3	THO complex 3	Multiple_Complex
TC0700007633.hg.1	9.62	9.04	9.51	10.87	10.48	9.63	10.57	7.23e-12	4.16e-11	SUMF2	sulfatase modifying factor 2	Multiple_Complex
TC1900011957.hg.1	9.5	8.82	8.1	10.87	8.59	8.42	10.42	4.6e-12	2.77e-11	GSK3A	glycogen synthase kinase 3 alpha	Multiple_Complex
TC0900008891.hg.1	9.51	8.35	7.47	10.87	8.34	8.34	11.31	1.61e-16	3.42e-15	LRRC8A	leucine rich repeat containing 8 family, member A	Multiple_Complex
TC1200009252.hg.1	8.37	8.17	6.6	10.87	6.99	8.75	10.22	1.16e-14	1.34e-13	TCTN2	tectonic family member 2	Multiple_Complex
TC1300009979.hg.1	13.83	14.33	14.35	10.86	13.77	13.83	12.19	3.71e-17	1.02e-15	UCHL3	ubiquitin C-terminal hydrolase L3	Multiple_Complex
TC1200012799.hg.1	13.06	13	13.92	10.86	13.29	13.05	10.87	5.58e-18	2.16e-16	SARNP	SAP domain containing ribonucleoprotein	Multiple_Complex
TC0700011318.hg.1	10.26	11.51	8.64	10.86	10.57	12.27	13.51	1.79e-17	5.56e-16	ERV3-1; ZNF117	endogenous retrovirus group 3, member 1; zinc finger protein 117	Multiple_Complex
TC2000007666.hg.1	9.43	9.09	8.8	10.86	9.04	9.03	9.92	4.72e-10	1.93e-09	RNF114	ring finger protein 114	Multiple_Complex
TC0100018280.hg.1	9.32	8.76	7.72	10.86	9.88	8.62	8.62	7.07e-13	5.09e-12	FAM231D; LINC00869	family with sequence similarity 231, member D; long intergenic non-protein coding RNA 869	Multiple_Complex
TC0100015627.hg.1	8.09	8.62	6.65	10.86	8.6	8.26	8.55	1.56e-12	1.04e-11	PRKAB2	protein kinase, AMP-activated, beta 2 non-catalytic subunit	Multiple_Complex
TC0100015797.hg.1	7.42	8.57	6.78	10.86	7.5	8.76	9.06	8.64e-12	4.91e-11	POGZ	Transcript Identified by AceView, Entrez Gene ID(s) 23126	Unassigned
TC0700010925.hg.1	8.7	7.34	5.94	10.86	7.41	7.03	9.9	1.71e-17	5.36e-16	DDX56	DEAD (Asp-Glu-Ala-Asp) box helicase 56	Multiple_Complex
TC1300009218.hg.1	7.26	7.31	7.26	10.86	6.42	6.4	7.44	1.18e-14	1.36e-13	DACH1	dachshund family transcription factor 1	Multiple_Complex
TC0100018507.hg.1	7.48	7.13	7.78	10.86	7.56	7.3	8.38	1.79e-13	1.5e-12	ARHGEF2	Rho/Rac guanine nucleotide exchange factor 2	Multiple_Complex
TC0200014775.hg.1	6.06	5.98	7.73	10.86	7.01	6.31	5.69	1.77e-16	3.72e-15	KCNH7	potassium channel, voltage gated eag related subfamily H, member 7	Multiple_Complex
TC0X00009762.hg.1	11.41	10.52	10.13	10.85	11.53	9.6	10.82	4.57e-11	2.25e-10	HSD17B10	hydroxysteroid (17-beta) dehydrogenase 10	Multiple_Complex
TC0100009226.hg.1	10.94	10.39	8.35	10.85	9.86	10.16	11.96	2.21e-11	1.16e-10	SLC30A7	solute carrier family 30 (zinc transporter), member 7	Multiple_Complex
TC0600009261.hg.1	10.33	9.51	7.91	10.85	10.09	9.73	11.5	4.33e-14	4.22e-13	NUS1	NUS1 dehydrodolichyl diphosphate synthase subunit	Multiple_Complex
TC0X00010169.hg.1	8.2	8.58	7.91	10.85	8.58	8.75	8.97	1.77e-11	9.45e-11	BRWD3	bromodomain and WD repeat domain containing 3	Multiple_Complex
TC0X00009215.hg.1	12.99	11.44	10.91	10.84	10.83	11.41	12.25	2.67e-13	2.13e-12	EIF1AX	eukaryotic translation initiation factor 1A, X-linked	Multiple_Complex
TC0500007831.hg.1	9.29	9.73	7.84	10.84	8.04	9.08	10	4.8e-14	4.63e-13	F2R	coagulation factor II (thrombin) receptor	Multiple_Complex
TC0300008563.hg.1	9.16	9	7.77	10.84	8.43	8.92	10.22	5.37e-15	6.8e-14	DIRC2	disrupted in renal carcinoma 2	Multiple_Complex
TC1900011001.hg.1	8.82	7.91	8.41	10.84	8.35	8	9.47	1.93e-12	1.26e-11	STRN4	striatin, calmodulin binding protein 4	Multiple_Complex
TC0300013090.hg.1	11.66	12.87	12.77	10.83	12.14	12.83	11.25	3.37e-11	1.7e-10	PHC3	polyhomeotic homolog 3 (Drosophila)	Multiple_Complex
TC1400007695.hg.1	12.95	11.22	11.57	10.83	10.46	12.22	11.1	1.19e-12	8.14e-12	EIF2B2	eukaryotic translation initiation factor 2B, subunit 2 beta, 39kDa	Multiple_Complex
TC0100006486.hg.1	9.24	9.51	8.36	10.83	8.84	8.92	8.79	1.77e-10	7.8e-10	AGRN	agrin	Multiple_Complex
TC0800012457.hg.1	8.97	8.7	10.57	10.83	9.02	9.3	8.28	2.07e-11	1.09e-10	TMEM65	transmembrane protein 65	Multiple_Complex
TC0700006618.hg.1	9.01	8.01	6.79	10.83	8.41	8.34	10.02	3.92e-16	7.36e-15	WIPI2	WD repeat domain, phosphoinositide interacting 2	Multiple_Complex
TC1200012818.hg.1	12.85	12.89	13.18	10.82	12.61	12.69	11.21	3.87e-15	5.14e-14	LLPH	LLP homolog, long-term synaptic facilitation (Aplysia)	Coding
TC0500008540.hg.1	12.46	12.62	13.08	10.82	12.57	12.31	10.31	6.2e-16	1.08e-14	PHAX	phosphorylated adaptor for RNA export	Multiple_Complex
TC2100007854.hg.1	12.5	12.38	12.86	10.82	12.43	12.46	10.82	1.31e-12	8.92e-12	CCT8	chaperonin containing TCP1, subunit 8 (theta)	Multiple_Complex
TC1400010577.hg.1	11.69	11.92	12.72	10.82	11.68	11.82	9.59	7.44e-14	6.81e-13	NGDN	neuroguidin, EIF4E binding protein	Multiple_Complex
TC0900007992.hg.1	10.98	10.81	11.06	10.82	11.35	11	12.65	3.84e-10	1.6e-09	FAM120A	family with sequence similarity 120A	Multiple_Complex
TC1700012296.hg.1	9.06	9.78	9.26	10.82	10.1	10.21	10.65	5.08e-11	2.48e-10	PRKAR1A; ARSG	protein kinase, cAMP-dependent, regulatory, type I, alpha; arylsulfatase G	Multiple_Complex
TC1000008315.hg.1	7.03	9.76	6.14	10.82	8.05	6.17	5.66	2.07e-17	6.27e-16	BMPR1A	bone morphogenetic protein receptor type IA	Multiple_Complex
TC0200009938.hg.1	10.05	9.09	7.94	10.82	9.48	9.07	11.37	1.99e-14	2.15e-13	GORASP2	golgi reassembly stacking protein 2	Multiple_Complex
TC1700011818.hg.1	9.54	8.54	7.87	10.82	8.09	7.62	9.79	6.19e-11	2.97e-10	JMJD6	jumonji domain containing 6	Multiple_Complex
TC0X00009750.hg.1	8.96	8.13	7.77	10.82	8.35	8.67	10.29	1.55e-13	1.31e-12	KDM5C	lysine (K)-specific demethylase 5C	Multiple_Complex
TC1200012149.hg.1	8.21	7.93	5.87	10.82	7.77	7.35	10.17	2.42e-16	4.83e-15	GCN1; MIR4498	GCN1 eIF2 alpha kinase activator homolog; microRNA 4498	Multiple_Complex
TC1600008166.hg.1	7.62	7.1	6.16	10.82	7.03	7.1	9.59	1.1e-14	1.28e-13	CTCF	CCCTC-binding factor (zinc finger protein)	Multiple_Complex
TC1100013209.hg.1	4.85	5.35	4.39	10.82	5.48	4.86	6.97	1.97e-19	1.44e-17	PAK1	p21 protein (Cdc42/Rac)-activated kinase 1	Multiple_Complex
TC0100016006.hg.1	11.3	11.8	11.15	10.81	10.16	10.78	10.32	1.77e-10	7.77e-10	GPATCH4	G-patch domain containing 4	Multiple_Complex
TC0600009862.hg.1	12.3	11.73	11.7	10.81	13.62	12.34	12.86	3.86e-12	2.37e-11	AKAP12	A kinase (PRKA) anchor protein 12	Multiple_Complex
TC1100010738.hg.1	12.29	11.4	10.65	10.81	11.32	10.61	11.87	3.63e-10	1.51e-09	PSMC3	proteasome 26S subunit, ATPase 3	Multiple_Complex
TC0600012040.hg.1	12.08	11.16	9.81	10.81	11.39	10.88	13.34	4.01e-13	3.05e-12	TRAM2	translocation associated membrane protein 2	Multiple_Complex
TC0300013911.hg.1	11.75	11.09	10.22	10.81	11.52	10.75	12.22	2.73e-11	1.4e-10	DNAJB11	DnaJ (Hsp40) homolog, subfamily B, member 11	Multiple_Complex
TC0400011791.hg.1	9.99	10.55	7.99	10.81	8.86	9.19	11.12	1.64e-14	1.81e-13	ANKRD50	ankyrin repeat domain 50	Multiple_Complex
TC1900012058.hg.1	8.97	8.8	7.92	10.81	8.39	9.11	10.24	2.86e-12	1.8e-11	ZNF417	zinc finger protein 417	Multiple_Complex
TC2000009268.hg.1	8.18	8.38	7.91	10.81	8.35	7.85	9.6	2.91e-15	3.98e-14	ELMO2	engulfment and cell motility 2	Multiple_Complex
TC0300006677.hg.1	7.64	7.53	7.13	10.81	6.43	7.99	10.73	1.49e-16	3.2e-15	SLC6A6	solute carrier family 6 (neurotransmitter transporter), member 6	Multiple_Complex
TC1100010981.hg.1	7.43	7.08	6.69	10.81	7.08	7.1	9.49	5.21e-15	6.63e-14	PATL1	protein associated with topoisomerase II homolog 1 (yeast)	Multiple_Complex
TC0700009827.hg.1	7.18	6.96	7.23	10.81	6.9	7.01	9.5	4.44e-17	1.18e-15	RBM33	RNA binding motif protein 33	Multiple_Complex
TC2200006641.hg.1	13.07	12.28	12.07	10.8	11.42	11.61	12.04	5.22e-13	3.86e-12	RANBP1	RAN binding protein 1	Multiple_Complex
TC1300009810.hg.1	8.63	8.95	9.29	10.8	9.19	9.47	8.86	9.34e-11	4.33e-10	ANKRD10	ankyrin repeat domain 10	Multiple_Complex
TC1100011050.hg.1	9.66	8.8	7.31	10.8	8.74	8.62	9.15	8.26e-15	9.93e-14	FADS1; MIR1908	fatty acid desaturase 1; microRNA 1908	Multiple_Complex
TC2200007088.hg.1	9.58	8.61	8.33	10.8	8.98	9.63	10.38	1.27e-12	8.64e-12	LIMK2	LIM domain kinase 2	Multiple_Complex
TC1100011568.hg.1	8.94	8.36	7.29	10.8	8.14	8.11	11.8	1.3e-14	1.48e-13	FCHSD2	FCH and double SH3 domains 2	Multiple_Complex
TC1900008287.hg.1	7.33	6.75	5.12	10.8	5.46	6.26	8.13	8.87e-18	3.16e-16	PVRL2	poliovirus receptor-related 2 (herpesvirus entry mediator B)	Multiple_Complex
TC2000007283.hg.1	7.23	5.31	5.42	10.8	5.37	5.33	8.84	7.31e-21	1.04e-18	SRC	SRC proto-oncogene, non-receptor tyrosine kinase	Multiple_Complex
TC0600007769.hg.1	12.24	11.5	11.54	10.79	11.13	11.12	10.64	3.78e-10	1.57e-09	SNRPC	small nuclear ribonucleoprotein polypeptide C	Multiple_Complex
TC1100012009.hg.1	8.73	9.38	7.61	10.79	9.35	8.89	10.7	2.96e-11	1.52e-10	AMOTL1	Memczak2013 ANTISENSE, coding, INTERNAL, UTR3 best transcript NM_130847	NonCoding
TC1700009394.hg.1	8.12	7.3	6.26	10.79	6.91	7.11	10.47	2.28e-15	3.22e-14	PRPF8	pre-mRNA processing factor 8	Multiple_Complex
TC1900008496.hg.1	7.75	7.08	7.27	10.79	7.25	7.33	11.15	2.94e-16	5.75e-15	PPP1R15A	protein phosphatase 1, regulatory subunit 15A	Multiple_Complex
TC1100009245.hg.1	6.82	6.94	5.88	10.79	6.83	6.69	9.09	2.22e-18	1.02e-16	CBL	Cbl proto-oncogene, E3 ubiquitin protein ligase	Multiple_Complex
TC1200011474.hg.1	9.13	10.65	8.42	10.78	7.88	9.46	8.55	2.66e-13	2.12e-12	ATP2B1	ATPase, Ca++ transporting, plasma membrane 1	Multiple_Complex
TC0700012636.hg.1	9.96	9.49	8.08	10.78	10.9	9.78	13.43	1.48e-19	1.13e-17	PODXL	podocalyxin-like	Multiple_Complex
TSUnmapped00000801.hg.1	9.36	9.34	8.84	10.78	9.03	9.42	10.08	5.21e-11	2.54e-10	VPS11	VPS11, CORVET/HOPS core subunit [Source:HGNC Symbol;Acc:HGNC:14583]	Coding
TC0600013603.hg.1	10.07	9.27	8.59	10.78	9.86	8.93	8.97	3.42e-11	1.72e-10	MTRF1L	mitochondrial translational release factor 1-like	Multiple_Complex
TC0200010907.hg.1	9.21	9.1	8.37	10.78	9.44	9.3	9.2	5.41e-11	2.62e-10	ACSL3	acyl-CoA synthetase long-chain family member 3	Multiple_Complex
TC1200012003.hg.1	9.33	8.84	8.98	10.78	9.21	8.98	10.17	4.61e-11	2.27e-10	RBM19	RNA binding motif protein 19	Multiple_Complex
TC2200006862.hg.1	8.87	8.4	8.21	10.78	8.41	8.43	10.35	4.13e-14	4.05e-13	SMARCB1	SWI/SNF related, matrix associated, actin dependent regulator of chromatin, subfamily b, member 1	Multiple_Complex
TC0400010167.hg.1	8	7.87	7	10.78	7.2	8.28	10.19	8.67e-14	7.82e-13	DCAF16	DDB1 and CUL4 associated factor 16	Multiple_Complex
TC1500008167.hg.1	7.77	7.79	7.43	10.78	7.79	7.35	10.13	1.37e-14	1.54e-13	ZNF592	zinc finger protein 592	Multiple_Complex
TC1700007116.hg.1	7.53	7.04	7.06	10.78	6.77	7.26	9.35	2.19e-14	2.33e-13	SMCR8	Smith-Magenis syndrome chromosome region, candidate 8	Multiple_Complex
TC1400007603.hg.1	5	5.11	5.54	10.78	5.17	5.14	5.08	1.28e-18	6.54e-17	RGS6	regulator of G-protein signaling 6	Multiple_Complex
TC0800012432.hg.1	12.74	12.78	13.19	10.77	13.32	12.83	10.44	3.47e-18	1.47e-16	MRPS28	mitochondrial ribosomal protein S28	Multiple_Complex
TC0900009569.hg.1	11.14	11.89	11.4	10.77	11.8	11.85	13.46	4.55e-15	5.93e-14	NFIB	nuclear factor I/B	Multiple_Complex
TC0X00008668.hg.1	8.76	8.85	8.69	10.77	8.89	8.74	10.15	3.81e-10	1.58e-09	FMR1	fragile X mental retardation 1	Multiple_Complex
TC1100011094.hg.1	9.84	8.77	8.63	10.77	9.22	9.43	10.29	1.77e-13	1.49e-12	UBXN1	UBX domain protein 1	Multiple_Complex
TC1100011966.hg.1	7.82	7.32	7.06	10.77	6.98	7.46	7.92	3.54e-14	3.54e-13	SLC36A4	solute carrier family 36 (proton/amino acid symporter), member 4	Multiple_Complex
TC1600006561.hg.1	7.14	7.18	6.96	10.77	7.58	7.92	10.46	3.23e-17	8.99e-16	MAPK8IP3	mitogen-activated protein kinase 8 interacting protein 3	Multiple_Complex
TSUnmapped00000106.hg.1	6.77	6.93	5.41	10.77	6.84	6.62	8.39	5.09e-18	2e-16	LRP6	LDL receptor related protein 6	NonCoding
TC0600011124.hg.1	14.94	14.94	15.09	10.76	14.43	13.93	13.66	1.67e-18	8.13e-17	HIST1H3B	histone cluster 1, H3b	Coding
TC1900009828.hg.1	14.4	14.09	14.87	10.76	14.38	14.12	11.74	3.09e-18	1.33e-16	NDUFB7	NADH dehydrogenase (ubiquinone) 1 beta subcomplex, 7, 18kDa	Multiple_Complex
TC0100010546.hg.1	12.49	13.42	13.14	10.76	13.04	12.78	10.51	1.01e-16	2.33e-15	BLZF1	basic leucine zipper nuclear factor 1	Multiple_Complex
TC1800009284.hg.1	12.25	13.15	13.39	10.76	13.36	13.05	11.32	4.82e-17	1.26e-15	C18orf32	chromosome 18 open reading frame 32	Multiple_Complex
TC0100008884.hg.1	12.53	12.79	13.02	10.76	12.48	12.66	11.08	3.41e-15	4.58e-14	RPF1	ribosome production factor 1 homolog	Coding
TC0600009322.hg.1	10.49	10.27	11.08	10.76	9.41	10.52	8.88	8.62e-11	4.03e-10	HSF2	heat shock transcription factor 2	Multiple_Complex
TC1700012369.hg.1	9.7	9.32	9	10.76	8.6	9.42	9.62	4.63e-11	2.28e-10	FLCN	folliculin	Multiple_Complex
TC0700010857.hg.1	7.63	7.73	7.43	10.76	7.14	7.61	8.64	1.08e-14	1.25e-13	GLI3	GLI family zinc finger 3	Multiple_Complex
TC1600009530.hg.1	6.51	6.3	5.82	10.76	6.29	6.81	9.77	1.01e-18	5.4e-17	KIAA0430; MIR6506	KIAA0430; microRNA 6506	Multiple_Complex
TC0300007164.hg.1	13.97	14.35	14.58	10.75	14.54	14.36	10.86	3.03e-21	5.08e-19	SS18L2	synovial sarcoma translocation gene on chromosome 18-like 2	Multiple_Complex
TC1600008963.hg.1	13.32	13.55	13.01	10.75	12.7	13.13	12.85	9.97e-14	8.84e-13	C16orf13	chromosome 16 open reading frame 13	Multiple_Complex
TC0100012020.hg.1	12.92	12.83	13.11	10.75	12.85	12.73	11.35	4.5e-16	8.27e-15	COA6	cytochrome c oxidase assembly factor 6	Multiple_Complex
TC1200008147.hg.1	12.57	12.8	12.58	10.75	12.37	12.51	11.38	1.58e-11	8.51e-11	CCT2	chaperonin containing TCP1, subunit 2 (beta)	Multiple_Complex
TC0100016263.hg.1	12.12	12.66	12.66	10.75	12.05	12.28	10.84	6.42e-14	5.94e-13	TMCO1	transmembrane and coiled-coil domains 1	Multiple_Complex
TC0400010682.hg.1	12.36	12.52	11.82	10.75	12.18	11.8	12.33	9.25e-11	4.3e-10	SGCB	sarcoglycan beta	Coding
TC0400012934.hg.1	11.11	11.88	12	10.75	11.16	11.74	10.25	1.36e-10	6.09e-10	SDAD1	SDA1 domain containing 1	Multiple_Complex
TC1400009186.hg.1	11.3	10.59	9.52	10.75	11.03	10.05	11.68	2.63e-12	1.67e-11	ERO1A	endoplasmic reticulum oxidoreductase alpha	Multiple_Complex
TC2200009279.hg.1	10.63	9.94	9.02	10.75	10.98	9.91	10.95	2.2e-10	9.5e-10	SMDT1	single-pass membrane protein with aspartate-rich tail 1	Multiple_Complex
TC1500007545.hg.1	10.22	8.99	8.62	10.75	9.37	8.99	10.88	1.13e-11	6.26e-11	SNX1	sorting nexin 1	Multiple_Complex
TC1000010192.hg.1	7.42	6.02	6.63	10.75	7.32	7.46	7.66	1.05e-15	1.7e-14	KIAA1462	KIAA1462	Multiple_Complex
TC1000007698.hg.1	14.46	14.97	15.25	10.74	14.92	15.02	12.92	9.43e-21	1.26e-18	CISD1	CDGSH iron sulfur domain 1	Multiple_Complex
TC1500009736.hg.1	14.07	13.77	12.51	10.74	13.52	13.32	13.06	1.16e-15	1.84e-14	PPIB	peptidylprolyl isomerase B (cyclophilin B)	Multiple_Complex
TC0100013557.hg.1	11.38	10.32	9.4	10.74	9.87	9.81	10.76	2.24e-10	9.66e-10	SNRNP40	small nuclear ribonucleoprotein, U5 40kDa subunit	Multiple_Complex
TC0100018495.hg.1	7.96	7.74	7.11	10.74	8.03	7.8	9.84	7.49e-15	9.09e-14	SHE	Src homology 2 domain containing E	Multiple_Complex
TC0100013629.hg.1	8.83	7.62	7	10.74	7.99	7.17	10.72	2.54e-15	3.54e-14	YARS	tyrosyl-tRNA synthetase	Multiple_Complex
TC1000009276.hg.1	7.81	7.43	5.92	10.74	6.58	7.14	9.32	2.05e-15	2.96e-14	DOCK1	dedicator of cytokinesis 1	Multiple_Complex
TC0300007051.hg.1	4.54	5.07	4.66	10.74	4.99	4.77	4.58	3.07e-18	1.33e-16	ITGA9	integrin alpha 9	Multiple_Complex
TC0800012026.hg.1	5.1	4.48	4.15	10.74	4.6	4.59	4.23	3.31e-19	2.17e-17	SLC45A4	solute carrier family 45, member 4	Multiple_Complex
TC0400009936.hg.1	13.3	13.06	12.46	10.73	12.11	12.41	12.03	2.29e-14	2.41e-13	GRPEL1	GrpE-like 1, mitochondrial (E. coli)	Multiple_Complex
TC0500007935.hg.1	12	12.82	13.26	10.73	12.44	13.08	10.72	3.99e-16	7.46e-15	ZCCHC9	zinc finger, CCHC domain containing 9	Multiple_Complex
TC1300008632.hg.1	12.34	12.44	12.89	10.73	12.27	12.22	10.67	9.17e-14	8.22e-13	ALG5	ALG5, dolichyl-phosphate beta-glucosyltransferase	Multiple_Complex
TC0100010924.hg.1	11.05	11.74	12.28	10.73	11.58	11.73	9.87	3.25e-11	1.65e-10	C1orf27	chromosome 1 open reading frame 27	Multiple_Complex
TC2200008370.hg.1	10.58	10.08	7.32	10.73	10.01	8.67	10.6	6.69e-14	6.17e-13	XBP1	X-box binding protein 1	Multiple_Complex
TC0600007087.hg.1	10.37	9.81	8.34	10.73	6.14	9.19	7.58	1.86e-14	2.02e-13	CAP2	CAP, adenylate cyclase-associated protein, 2 (yeast)	Multiple_Complex
TC1400009538.hg.1	7.16	7.26	5.95	10.73	7.13	7.14	10.26	1.14e-17	3.82e-16	DCAF5	DDB1 and CUL4 associated factor 5	Multiple_Complex
TC0800010258.hg.1	7.06	7.06	5.57	10.73	6.7	7.58	8.85	1.08e-15	1.73e-14	KAT6A	K(lysine) acetyltransferase 6A	Multiple_Complex
TC0800007440.hg.1	13.05	12.86	13.47	10.72	12.94	12.77	11.26	1.4e-15	2.17e-14	VDAC3	voltage-dependent anion channel 3	Multiple_Complex
TC0600014238.hg.1	10.87	12.84	12.29	10.72	11.48	11.98	10.96	1.46e-11	7.93e-11	BLOC1S5	biogenesis of lysosomal organelles complex-1, subunit 5, muted	Multiple_Complex
TC0100011901.hg.1	9.76	9.76	8.28	10.72	10.16	10.17	10.23	3.66e-10	1.53e-09	RAB4A; SPHAR	RAB4A, member RAS oncogene family; S-phase response (cyclin related)	Multiple_Complex
TSUnmapped00000494.hg.1	9.6	9.62	7.83	10.72	9.92	9.28	10.6	4.39e-13	3.31e-12	ZDHHC3	zinc finger, DHHC-type containing 3	Coding
TC1200007070.hg.1	8.73	9.3	8.68	10.72	9.31	9.26	10.02	4.17e-10	1.72e-09	ETNK1	ethanolamine kinase 1	Multiple_Complex
TC1900011697.hg.1	7.67	8.93	8.82	10.72	8.48	8.61	7.12	8.31e-13	5.9e-12	ZNF730	zinc finger protein 730	Multiple_Complex
TC0700011575.hg.1	8.59	8.55	7.9	10.72	8.26	8.5	9.83	2.57e-11	1.33e-10	POMZP3	POM121 and ZP3 fusion	Multiple_Complex
TC0100007569.hg.1	8.17	7.74	7.94	10.72	7.97	7.83	8.98	1.3e-14	1.48e-13	GMEB1	glucocorticoid modulatory element binding protein 1	Multiple_Complex
TC1200012790.hg.1	6.58	6.81	5.71	10.72	6.3	6.93	9.05	2.57e-16	5.12e-15	KMT2D	lysine (K)-specific methyltransferase 2D	Multiple_Complex
TC0500011448.hg.1	11.89	12.68	13.35	10.71	12.43	12.67	10.16	3.09e-16	5.98e-15	ARRDC3	arrestin domain containing 3	Multiple_Complex
TC0600011927.hg.1	9.49	10.7	11.65	10.71	9.26	11	7.9	5.61e-15	7.05e-14	SUPT3H	SPT3 homolog, SAGA and STAGA complex component	Multiple_Complex
TC0200010216.hg.1	10.83	10.55	7.43	10.71	9.03	9.61	10.12	2.63e-15	3.62e-14	ITGAV	integrin alpha V	Multiple_Complex
TC2000007620.hg.1	10.09	10.25	9.18	10.71	9.8	10.36	11.48	3.25e-11	1.65e-10	ARFGEF2	ADP-ribosylation factor guanine nucleotide-exchange factor 2 (brefeldin A-inhibited)	Multiple_Complex
TC1900011071.hg.1	10.14	9.93	8.52	10.71	9.53	10	11.18	3.13e-12	1.95e-11	KDELR1	KDEL (Lys-Asp-Glu-Leu) endoplasmic reticulum protein retention receptor 1	Multiple_Complex
TC0X00009339.hg.1	8.68	9.13	7.4	10.71	8.02	8.62	10.11	1.13e-13	9.91e-13	TAB3	TGF-beta activated kinase 1/MAP3K7 binding protein 3	Multiple_Complex
TC0200015963.hg.1	9.32	9.05	8.11	10.71	9.05	9.02	10.34	1.94e-11	1.03e-10	TRIP12	thyroid hormone receptor interactor 12	Multiple_Complex
TC1700007772.hg.1	9.1	8.31	6.62	10.71	8.48	7.82	11	7.65e-17	1.85e-15	PSMD3	proteasome 26S subunit, non-ATPase 3	Multiple_Complex
TC0800012447.hg.1	8.64	7.49	6.15	10.71	7.73	7.88	10	3.32e-14	3.35e-13	AZIN1	antizyme inhibitor 1	Multiple_Complex
TC1900009670.hg.1	7.96	7.26	7	10.71	7.47	8.34	9.75	1.56e-14	1.73e-13	DOCK6	dedicator of cytokinesis 6	Multiple_Complex
TC0800012387.hg.1	7	6.23	5.94	10.71	6.3	5.55	10.71	6.21e-18	2.36e-16	DLC1	DLC1 Rho GTPase activating protein	Multiple_Complex
TC0700013362.hg.1	13.51	13.78	14.04	10.7	13.24	13.58	11.1	2.99e-18	1.3e-16	MRPS17	mitochondrial ribosomal protein S17	Multiple_Complex
TC1700006899.hg.1	11.44	12.02	12.97	10.7	12.08	12.27	10.13	9.56e-16	1.56e-14	MAP2K4; MIR744	mitogen-activated protein kinase kinase 4; microRNA 744	Multiple_Complex
TC0400010884.hg.1	10.78	11.01	11.76	10.7	11.37	11.3	10.33	3.72e-10	1.55e-09	CENPC	centromere protein C	Multiple_Complex
TC1900010533.hg.1	7.42	9.48	7.81	10.7	7.95	8.36	8.73	9.75e-12	5.47e-11	ZNF850	zinc finger protein 850	Multiple_Complex
TC1200009071.hg.1	10.5	9.26	8.41	10.7	10.25	9.81	10.83	1.42e-11	7.73e-11	PEBP1	phosphatidylethanolamine binding protein 1	Multiple_Complex
TC0700011493.hg.1	8.92	8.99	8.08	10.7	8.53	8.67	10.72	7.79e-13	5.55e-12	BAZ1B	bromodomain adjacent to zinc finger domain 1B	Multiple_Complex
TC0900012189.hg.1	11.81	11.9	12.14	10.69	12.2	12.2	9.43	5.65e-16	1e-14	TMEM141	transmembrane protein 141	Multiple_Complex
TC0100010735.hg.1	8.48	8.46	7.72	10.69	8.47	8.93	9.03	7.08e-11	3.36e-10	RASAL2	RAS protein activator like 2	Multiple_Complex
TC0100012816.hg.1	8.97	8.42	6.97	10.69	8.38	8.46	11.06	7.98e-16	1.34e-14	CLSTN1	calsyntenin 1	Multiple_Complex
TC0600007774.hg.1	7.5	7.66	7.44	10.69	8.32	8.42	9.17	1.05e-14	1.23e-13	ANKS1A	ankyrin repeat and sterile alpha motif domain containing 1A	Multiple_Complex
TC0100010381.hg.1	15.64	15.03	14.6	10.68	14.1	13.43	13.92	5.14e-20	4.82e-18	UAP1	UDP-N-acetylglucosamine pyrophosphorylase 1	Multiple_Complex
TC0X00008798.hg.1	13.16	13.1	12.38	10.68	12.98	12.68	11.64	1.24e-14	1.42e-13	SSR4	signal sequence receptor, delta	Multiple_Complex
TC0100013710.hg.1	13.06	12.35	12.34	10.68	12.33	13.52	11.66	4.94e-14	4.73e-13	TRAPPC3	trafficking protein particle complex 3	Multiple_Complex
TC1900009824.hg.1	10.3	9.04	8.79	10.68	9.65	9.06	11.54	4.21e-11	2.09e-10	DNAJB1	DnaJ (Hsp40) homolog, subfamily B, member 1	Multiple_Complex
TC1700009949.hg.1	9.05	8.63	7.62	10.68	8.38	8.29	9.42	1.05e-14	1.22e-13	SREBF1	sterol regulatory element binding transcription factor 1	Multiple_Complex
TC1000007510.hg.1	7.45	8.18	6.93	10.68	8.17	7.71	9.79	2.06e-15	2.98e-14	AGAP9; CTGLF11P	Salzman2013 ANNOTATED, CDS, coding, INTERNAL, OVCODE, OVEXON best transcript NM_001190810; centaurin, gamma-like family, member 11 pseudogene [Source:HGNC Symbol;Acc:HGNC:23660]	Multiple_Complex
TC0700010728.hg.1	7.88	8.06	7.04	10.68	8.22	8.02	9.69	1.83e-11	9.75e-11	HERPUD2	HERPUD family member 2	Multiple_Complex
TC1600009944.hg.1	7.2	7.01	5.92	10.68	6.81	7.26	9.12	6.01e-15	7.48e-14	KCTD13	potassium channel tetramerization domain containing 13	Multiple_Complex
TC2000007514.hg.1	6.42	6.51	6.95	10.68	6.35	6.14	5.7	2.3e-18	1.05e-16	MMP9	matrix metallopeptidase 9	Multiple_Complex
TC0X00009057.hg.1	6.32	6.35	6.52	10.68	7.83	6.48	8.99	5.06e-18	1.99e-16	MID1	midline 1	Multiple_Complex
TC0X00010426.hg.1	13.23	13.66	13.53	10.67	13.56	13.58	11.85	2.24e-17	6.64e-16	MORF4L2	mortality factor 4 like 2	Multiple_Complex
TC1900010164.hg.1	8.32	9.26	8.93	10.67	8.94	9.45	9.06	4.59e-12	2.76e-11	ZNF208	zinc finger protein 208	Multiple_Complex
TC1600009737.hg.1	9.59	9.1	9.29	10.67	9.09	8.56	10.52	1.35e-10	6.05e-10	GGA2	golgi-associated, gamma adaptin ear containing, ARF binding protein 2	Multiple_Complex
TC1600006760.hg.1	8.48	8.29	7.05	10.67	8.12	8.14	11.26	5.93e-17	1.49e-15	UBN1	ubinuclein 1	Multiple_Complex
TC0200013531.hg.1	8.64	8.11	6.32	10.67	7.6	7.85	10.27	6.08e-14	5.66e-13	KANSL3	KAT8 regulatory NSL complex subunit 3	Multiple_Complex
TC0300006993.hg.1	9.53	7.95	7.39	10.67	9.21	9.34	10.43	2.63e-14	2.73e-13	CRTAP	cartilage associated protein	Multiple_Complex
TC1600011263.hg.1	8.14	7.88	8.6	10.67	7.98	8.1	10.02	4.47e-14	4.34e-13	ANKRD11	ankyrin repeat domain 11	Multiple_Complex
TC0100018356.hg.1	7.41	7.72	8.59	10.67	9.6	8.46	7.61	1.87e-13	1.56e-12	RHOU	ras homolog family member U	NonCoding
TC0500012238.hg.1	8.26	7.67	7.09	10.67	7.36	7.76	11.28	1.3e-16	2.86e-15	HBEGF	heparin-binding EGF-like growth factor	Multiple_Complex
TC0100017793.hg.1	7.7	7.66	7.39	10.67	8.01	7.93	8.89	2.43e-13	1.96e-12	IRF2BP2	interferon regulatory factor 2 binding protein 2	Multiple_Complex
TC0300011378.hg.1	13.11	13.63	13.48	10.66	13.17	14.06	12.2	3.56e-17	9.81e-16	THOC7	THO complex 7	Multiple_Complex
TC0800008478.hg.1	12.94	12.98	12.62	10.66	12.27	13.45	11.29	1.97e-15	2.87e-14	FZD6	frizzled class receptor 6	Coding
TC0700009174.hg.1	10.82	11.96	12.18	10.66	11.52	11.77	9.95	2.27e-12	1.46e-11	MKLN1	muskelin 1, intracellular mediator containing kelch motifs	Multiple_Complex
TC2000008653.hg.1	11.58	11.61	9.43	10.66	8.84	11.79	12.28	8.02e-17	1.93e-15	CD93	CD93 molecule	Multiple_Complex
TC0200009239.hg.1	10.61	10.92	9.42	10.66	10.96	10.79	11.97	8.71e-11	4.07e-10	UGGT1	UDP-glucose glycoprotein glucosyltransferase 1	Multiple_Complex
TC1500008616.hg.1	9.69	10.13	7.74	10.66	9.9	10.25	10.93	4.76e-10	1.95e-09	HERC2P3	hect domain and RLD 2 pseudogene 3	Multiple_Complex
TC0800011731.hg.1	10.25	10.12	8.72	10.66	9.8	9.5	10.93	5.88e-11	2.84e-10	KIAA0196	KIAA0196	Multiple_Complex
TC1000009095.hg.1	9.42	8.87	7.1	10.66	8.92	8.96	10.48	3.06e-16	5.94e-15	SEC23IP	SEC23 interacting protein	Multiple_Complex
TC0900011217.hg.1	9.09	8.68	7.27	10.66	8.49	8.75	10.01	1.83e-13	1.53e-12	PTBP3	polypyrimidine tract binding protein 3	Multiple_Complex
TC0100009366.hg.1	8.51	8.62	8.74	10.66	8.84	8.95	9.44	1.97e-10	8.59e-10	STRIP1	striatin interacting protein 1	Multiple_Complex
TC0500009093.hg.1	8.74	8.54	7.84	10.66	7.58	8.63	9.7	1.7e-11	9.1e-11	NDST1	N-deacetylase/N-sulfotransferase (heparan glucosaminyl) 1	Multiple_Complex
TC1700009378.hg.1	9.34	8.48	7.87	10.66	8.61	8.69	10.68	8.59e-15	1.03e-13	PITPNA	phosphatidylinositol transfer protein, alpha	Multiple_Complex
TC0100008336.hg.1	13.37	13.62	14.19	10.65	14.02	13.9	11.68	2.56e-17	7.42e-16	SCP2	sterol carrier protein 2	Multiple_Complex
TC1600007183.hg.1	12.46	12.75	12.86	10.65	12.39	12.94	11.16	2e-14	2.15e-13	UQCRC2	ubiquinol-cytochrome c reductase core protein II	Multiple_Complex
TC1300006965.hg.1	11.92	12.46	12.8	10.65	12.05	12.25	11.15	5.03e-13	3.74e-12	WBP4	WW domain binding protein 4	Coding
TC0500011435.hg.1	12.17	12.24	12.45	10.65	12.11	12.21	11.17	2.2e-10	9.51e-10	LYSMD3	LysM, putative peptidoglycan-binding, domain containing 3	Multiple_Complex
TC1500008511.hg.1	11.01	11.19	10.76	10.65	11.09	11.73	9.91	1.61e-10	7.14e-10	LRRC28	leucine rich repeat containing 28	Multiple_Complex
TC1000011596.hg.1	9.5	9.8	9.52	10.65	9.81	10.19	12	2.51e-13	2.02e-12	DNMBP	dynamin binding protein	Multiple_Complex
TC0200008646.hg.1	9.02	9.53	9.06	10.65	8.97	9.49	11.13	1.29e-10	5.8e-10	CNOT11	CCR4-NOT transcription complex subunit 11	Multiple_Complex
TC0100007570.hg.1	9.1	8.55	7.79	10.65	8.26	8.6	9.74	6.36e-13	4.62e-12	YTHDF2	YTH N(6)-methyladenosine RNA binding protein 2	Multiple_Complex
TC0600011465.hg.1	7.73	7.71	7.74	10.65	7.38	7.44	9.27	9.62e-15	1.13e-13	EHMT2	euchromatic histone-lysine N-methyltransferase 2	Multiple_Complex
TC1100006791.hg.1	14.17	15.27	15.62	10.64	14.79	15.19	11.36	1.13e-17	3.8e-16	RPL27A; SNORA3A; SNORA3B	ribosomal protein L27a; small nucleolar RNA, H/ACA box 3A; small nucleolar RNA, H/ACA box 3B	Multiple_Complex
TC1100013111.hg.1	12.78	13.32	13.59	10.64	12.23	12.47	12	1.69e-14	1.86e-13	CHEK1	checkpoint kinase 1	Multiple_Complex
TC0700008494.hg.1	11.83	12.26	11.99	10.64	11.75	11.53	10.92	1.07e-10	4.88e-10	BUD31	BUD31 homolog	Multiple_Complex
TC1000011370.hg.1	8.36	10.47	7.45	10.64	11.91	8	8.25	2.61e-18	1.17e-16	ACTA2	actin, alpha 2, smooth muscle, aorta	Multiple_Complex
TC1600007022.hg.1	9.78	9.8	9.48	10.64	10.02	10.12	12.34	1.85e-12	1.21e-11	ABCC1	ATP binding cassette subfamily C member 1	Multiple_Complex
TC0200016787.hg.1	9.84	9.36	9.04	10.64	8.98	9.59	11.27	2.02e-12	1.31e-11	NDUFA10	NADH dehydrogenase (ubiquinone) 1 alpha subcomplex, 10, 42kDa	Multiple_Complex
TC1000012522.hg.1	7.85	8.17	7.25	10.64	6.8	8.86	9.3	1.22e-14	1.4e-13	BEND7	BEN domain containing 7	Multiple_Complex
TC0200013578.hg.1	6.48	6.72	5.85	10.64	6.84	6.81	9.56	5.48e-13	4.03e-12	TMEM131	transmembrane protein 131	Multiple_Complex
TC0200012863.hg.1	6.5	5.84	5.69	10.64	6.79	5.8	7.34	3.68e-16	7e-15	SPRED2	sprouty-related, EVH1 domain containing 2	Multiple_Complex
TC0200009619.hg.1	5.66	5.71	5.88	10.64	5.42	5.89	5.38	1.06e-16	2.41e-15	LYPD6B	LY6/PLAUR domain containing 6B	Multiple_Complex
TC0700013371.hg.1	9.67	10.55	10.7	10.63	10.26	11.28	9.29	3.04e-10	1.28e-09	ZNF138	zinc finger protein 138	Multiple_Complex
TC0200007050.hg.1	9.18	9.02	8.36	10.63	9.06	9.3	9.92	4.88e-10	1.99e-09	AGBL5	ATP/GTP binding protein-like 5	Multiple_Complex
TC1700009877.hg.1	9.01	8.47	9.22	10.63	10.14	9.79	8.8	7.67e-11	3.61e-10	ZSWIM7	zinc finger, SWIM-type containing 7	Multiple_Complex
TC0500008794.hg.1	9.03	7.62	6.71	10.63	8.1	7.53	11	1.66e-11	8.91e-11	CTNNA1	catenin (cadherin-associated protein), alpha 1	Multiple_Complex
TC0800012202.hg.1	13.27	13.14	12.52	10.62	11.6	12.14	12.04	1.84e-14	2e-13	BOP1; MIR7112	block of proliferation 1; microRNA 7112	Multiple_Complex
TC1900011940.hg.1	8.81	8.35	8.38	10.62	9.01	8.79	9.34	1.58e-11	8.49e-11	ECH1	enoyl-CoA hydratase 1, peroxisomal	Multiple_Complex
TC1400010774.hg.1	7.56	7.94	7.51	10.62	7.88	7.57	9.31	5.05e-12	3.01e-11	FOXN3	forkhead box N3	Multiple_Complex
[truncated: 3,269 more rows]
